# Supplementary material for: Optic Nerve Crush Does not Induce Retinal Ganglion Cell Loss in the Contralateral Eye
Source: Invest Ophthalmol Vis Sci. 2025 Mar 24;66(3):49. doi: 10.1167/iovs.66.3.49 (PMC11951053; doi:10.1167/iovs.66.3.49)
Supplement: Supplement 3 [file iovs-66-3-49_s003.xlsx]

## Sheet: Abbrevations
Abbrevation	Definition
Chisq	Chi square
CT	Contralateral retina
d#	# of days after ONC
Df	Degree of freedom
diff	Mean difference (=mean(A) - mean(B))
equal_var	Equal varbool
F	Value of F distribution
np2	Partial eta-square effect sizes
ONC	Optic Nerve Crush
N	Naïve
p-Tukey	Tukey-HSD corrected p-values
p-unc	Uncorrected p-vale
Pr..Chisq.	P-value for the Chi-Square test (proportion of the Chi-Square distribution, which is greater than the absolute value of the Chi-Square distribution)
Pr...z..	P-value for the z-test (proportion of the z distribution, which is greater than the absolute value of the z distribution)
Pval	P-value
sd	Standard deviation
SS	Sum of Squares
Std..Error	Standard error
t-statistic	Value of t distribution
WT	Wildtype
z.value	Value of z distribution

## Sheet: Fig. 1 data+ stats
Related to Figure panel 1C.									Related to Figure panel 1D.									Related to Figure panel 1E.									Related to Figure panel 1F.
Sex	Naïve	d5	d7	d14	d35				Condition	Target	dCq	ddCq	Fold_change	Fold_change2				Sex	Naïve	d7	d14	d30					Radius	Value	surface_type	sex	timepoint	parameter
Male	1.51596	5.70945	4.23392	2.19984	0.416309				Naïve	CD68	-2.51	1.25444	2.38575	2.38575				Male	105.556	111.111		88.8889					0	0	sholl_intersections	male	naive	sholl
Female	1.26688	5.74707	2.23491	2.56203	0.662814				Naïve	CD68	-2.76667	0.997778	1.99692	1.99692				Female	127.778	133.333	150	122.222					1	4	sholl_intersections	male	naive	sholl
Female	1.38272	4.64687	5.41218	2.52181	0.617959				Naïve	CD68	-5.49667	-1.73222	0.300988	-3.32239				Female	144.444	105.556	150	144.444					2	4	sholl_intersections	male	naive	sholl
Male	1.60935	3.90743	5.69472	2.92376					Naïve	CD68	-4.16333	-0.398889	0.758442	-1.31849				Male	150	100	100						3	4	sholl_intersections	male	naive	sholl
Male		4.41753	4.93581						Naïve	CD68	-4.43	-0.665556	0.630446	-1.58618				Female		116.667	122.222						4	4	sholl_intersections	male	naive	sholl
Male		2.70809							Naïve	CD68	-3.22	0.544444	1.45846	1.45846													5	5	sholl_intersections	male	naive	sholl
Female				4.56383					ONC_2d_CT	CD68	-1.67	2.09444	4.27062	4.27062													6	5	sholl_intersections	male	naive	sholl
									ONC_2d_CT	CD68	-1.3	2.46444	5.51914	5.51914				sex_id	W	pval	normal						7	5	sholl_intersections	male	naive	sholl
									ONC_2d_CT	CD68	-0.81	2.95444	7.75133	7.75133				Naïve	0.92814	0.5835	TRUE						8	6	sholl_intersections	male	naive	sholl
Shapiro	W	pval	normal						ONC_5d_CT	CD68	-2.28833	1.47611	2.78198	2.78198				d7	0.94273	0.6853	TRUE						9	7	sholl_intersections	male	naive	sholl
Naïve	0.98043	0.9046	TRUE						ONC_5d_CT	CD68	-2.86	0.904444	1.87182	1.87182				d14	0.86384	0.2742	TRUE						10	7	sholl_intersections	male	naive	sholl
d5	0.93118	0.5893	TRUE						ONC_5d_CT	CD68	-3.05333	0.711111	1.63706	1.63706				d30	0.98684	0.7804	TRUE						11	7	sholl_intersections	male	naive	sholl
d7	0.87267	0.2774	TRUE						ONC_5d_CT	CD68	-1.03667	2.72778	6.62434	6.62434													12	8	sholl_intersections	male	naive	sholl
d14	0.79475	0.07338	TRUE																								13	10	sholl_intersections	male	naive	sholl
d30	0.99934	0.951	TRUE																F	pval	equal_var						14	10	sholl_intersections	male	naive	sholl
d35	0.88117	0.3278	TRUE															levene	0.7761	0.5295	TRUE						15	10	sholl_intersections	male	naive	sholl
																											16	10	sholl_intersections	male	naive	sholl
	F	pval	equal_var																Source	SS	DF	MS	F	p-unc	np2	Test	17	13	sholl_intersections	male	naive	sholl
levene	1.2575	0.3228	TRUE						shapiro	W	pval	normal						0	value	622.209	3		0.831	0.502	0.172	Anova	18	14	sholl_intersections	male	naive	sholl
									Naïve	0.93325	0.6054	TRUE						1	Within	2589.94	12					Anova	19	10	sholl_intersections	male	naive	sholl
	Source	DF	F	p-unc	np2	Test			ONC_2d_CT	0.97407	0.6911	TRUE															20	11	sholl_intersections	male	naive	sholl
0	condition	4	13.18	3.46e-05	0.745	Anova			ONC_5d_CT	0.79538	0.09418	TRUE							A	B	mean(A)	mean(B)	diff	p-tukey	Posthoc		21	13	sholl_intersections	male	naive	sholl
1	Within	18				Anova												0	Naïve	d7	132	113	-18.6	0.559	Tukey		22	13	sholl_intersections	male	naive	sholl
																		1	Naïve	d14	132	131	-1.39	1	Tukey		23	13	sholl_intersections	male	naive	sholl
	A	B	mean(A)	mean(B)	diff	p-tukey	Posthoc											2	Naïve	d30	132	119	-13.4	0.831	Tukey		24	15	sholl_intersections	male	naive	sholl
0	Naive	d5	1.44	4.52	3.08	0.00122	Tukey		levene	F	pval	equal_var						3	d7	d14	113	131	17.2	0.617	Tukey		25	18	sholl_intersections	male	naive	sholl
1	Naive	d7	1.44	4.5	3.06	0.00192	Tukey		CD68	0.551	0.5929	TRUE						4	d7	d30	113	119	5.19	0.986	Tukey		26	17	sholl_intersections	male	naive	sholl
2	Naive	d14	1.44	2.95	1.51	0.203	Tukey											5	d14	d30	131	119	-12	0.871	Tukey		27	14	sholl_intersections	male	naive	sholl
4	Naive	d35	1.44	0.566	-0.878	0.776	Tukey																				28	13	sholl_intersections	male	naive	sholl
5	d5	d7	4.52	4.5	-0.0204	1	Tukey																				29	13	sholl_intersections	male	naive	sholl
6	d5	d14	4.52	2.95	-1.57	0.112	Tukey			Source	DF	F	p-unc	np2	Test												30	14	sholl_intersections	male	naive	sholl
8	d5	d35	4.52	0.566	-3.96	0.000214	Tukey		0	sex_id	2	8.297	0.008	0.624	Anova												31	14	sholl_intersections	male	naive	sholl
9	d7	d14	4.5	2.95	-1.55	0.145	Tukey		1	Within	10				Anova												32	10	sholl_intersections	male	naive	sholl
11	d7	d35	4.5	0.566	-3.94	0.000189	Tukey																				33	10	sholl_intersections	male	naive	sholl
13	d14	d35	2.95	0.566	-2.39	0.0296	Tukey			A	B	mean(A)	mean(B)	diff	p-tukey	Posthoc											34	10	sholl_intersections	male	naive	sholl
									0	Wt_N	Wt_ONC_2d_CT	1.25	5.85	4.59	0.006	Tukey											35	8	sholl_intersections	male	naive	sholl
									1	Wt_N	Wt_ONC_5d_CT	1.25	3.23	1.97	0.187	Tukey											36	8	sholl_intersections	male	naive	sholl
									2	Wt_ONC_2d_CT	Wt_ONC_5d_CT	5.85	3.23	-2.62	0.132	Tukey											37	11	sholl_intersections	male	naive	sholl
																											38	7	sholl_intersections	male	naive	sholl
																											39	6	sholl_intersections	male	naive	sholl
																											40	6	sholl_intersections	male	naive	sholl
																											41	5	sholl_intersections	male	naive	sholl
																											42	5	sholl_intersections	male	naive	sholl
																											43	6	sholl_intersections	male	naive	sholl
																											44	6	sholl_intersections	male	naive	sholl
																											45	6	sholl_intersections	male	naive	sholl
																											46	5	sholl_intersections	male	naive	sholl
																											47	5	sholl_intersections	male	naive	sholl
																											48	6	sholl_intersections	male	naive	sholl
																											49	6	sholl_intersections	male	naive	sholl
																											50	6	sholl_intersections	male	naive	sholl
																											51	8	sholl_intersections	male	naive	sholl
																											52	6	sholl_intersections	male	naive	sholl
																											53	6	sholl_intersections	male	naive	sholl
																											54	4	sholl_intersections	male	naive	sholl
																											55	3	sholl_intersections	male	naive	sholl
																											56	4	sholl_intersections	male	naive	sholl
																											57	3	sholl_intersections	male	naive	sholl
																											58	3	sholl_intersections	male	naive	sholl
																											59	2	sholl_intersections	male	naive	sholl
																											60	1	sholl_intersections	male	naive	sholl
																											61	0	sholl_intersections	male	naive	sholl
																											0	0	sholl_intersections	fem	d5	sholl
																											1	2	sholl_intersections	fem	d5	sholl
																											2	2	sholl_intersections	fem	d5	sholl
																											3	2	sholl_intersections	fem	d5	sholl
																											4	2	sholl_intersections	fem	d5	sholl
																											5	2	sholl_intersections	fem	d5	sholl
																											6	4	sholl_intersections	fem	d5	sholl
																											7	5	sholl_intersections	fem	d5	sholl
																											8	5	sholl_intersections	fem	d5	sholl
																											9	7	sholl_intersections	fem	d5	sholl
																											10	6	sholl_intersections	fem	d5	sholl
																											11	6	sholl_intersections	fem	d5	sholl
																											12	4	sholl_intersections	fem	d5	sholl
																											13	5	sholl_intersections	fem	d5	sholl
																											14	7	sholl_intersections	fem	d5	sholl
																											15	11	sholl_intersections	fem	d5	sholl
																											16	12	sholl_intersections	fem	d5	sholl
																											17	16	sholl_intersections	fem	d5	sholl
																											18	13	sholl_intersections	fem	d5	sholl
																											19	14	sholl_intersections	fem	d5	sholl
																											20	15	sholl_intersections	fem	d5	sholl
																											21	16	sholl_intersections	fem	d5	sholl
																											22	14	sholl_intersections	fem	d5	sholl
																											23	15	sholl_intersections	fem	d5	sholl
																											24	13	sholl_intersections	fem	d5	sholl
																											25	14	sholl_intersections	fem	d5	sholl
																											26	11	sholl_intersections	fem	d5	sholl
																											27	11	sholl_intersections	fem	d5	sholl
																											28	13	sholl_intersections	fem	d5	sholl
																											29	14	sholl_intersections	fem	d5	sholl
																											30	14	sholl_intersections	fem	d5	sholl
																											31	13	sholl_intersections	fem	d5	sholl
																											32	15	sholl_intersections	fem	d5	sholl
																											33	14	sholl_intersections	fem	d5	sholl
																											34	20	sholl_intersections	fem	d5	sholl
																											35	15	sholl_intersections	fem	d5	sholl
																											36	22	sholl_intersections	fem	d5	sholl
																											37	16	sholl_intersections	fem	d5	sholl
																											38	15	sholl_intersections	fem	d5	sholl
																											39	15	sholl_intersections	fem	d5	sholl
																											40	12	sholl_intersections	fem	d5	sholl
																											41	12	sholl_intersections	fem	d5	sholl
																											42	12	sholl_intersections	fem	d5	sholl
																											43	11	sholl_intersections	fem	d5	sholl
																											44	11	sholl_intersections	fem	d5	sholl
																											45	7	sholl_intersections	fem	d5	sholl
																											46	7	sholl_intersections	fem	d5	sholl
																											47	7	sholl_intersections	fem	d5	sholl
																											48	7	sholl_intersections	fem	d5	sholl
																											49	8	sholl_intersections	fem	d5	sholl
																											50	3	sholl_intersections	fem	d5	sholl
																											51	4	sholl_intersections	fem	d5	sholl
																											52	3	sholl_intersections	fem	d5	sholl
																											53	1	sholl_intersections	fem	d5	sholl
																											54	2	sholl_intersections	fem	d5	sholl
																											55	2	sholl_intersections	fem	d5	sholl
																											56	0	sholl_intersections	fem	d5	sholl
																											0	0	sholl_intersections	fem	d5	sholl
																											1	3	sholl_intersections	fem	d5	sholl
																											2	3	sholl_intersections	fem	d5	sholl
																											3	3	sholl_intersections	fem	d5	sholl
																											4	3	sholl_intersections	fem	d5	sholl
																											5	3	sholl_intersections	fem	d5	sholl
																											6	6	sholl_intersections	fem	d5	sholl
																											7	5	sholl_intersections	fem	d5	sholl
																											8	4	sholl_intersections	fem	d5	sholl
																											9	5	sholl_intersections	fem	d5	sholl
																											10	5	sholl_intersections	fem	d5	sholl
																											11	5	sholl_intersections	fem	d5	sholl
																											12	8	sholl_intersections	fem	d5	sholl
																											13	7	sholl_intersections	fem	d5	sholl
																											14	7	sholl_intersections	fem	d5	sholl
																											15	7	sholl_intersections	fem	d5	sholl
																											16	10	sholl_intersections	fem	d5	sholl
																											17	8	sholl_intersections	fem	d5	sholl
																											18	7	sholl_intersections	fem	d5	sholl
																											19	8	sholl_intersections	fem	d5	sholl
																											20	7	sholl_intersections	fem	d5	sholl
																											21	7	sholl_intersections	fem	d5	sholl
																											22	11	sholl_intersections	fem	d5	sholl
																											23	10	sholl_intersections	fem	d5	sholl
																											24	11	sholl_intersections	fem	d5	sholl
																											25	9	sholl_intersections	fem	d5	sholl
																											26	9	sholl_intersections	fem	d5	sholl
																											27	8	sholl_intersections	fem	d5	sholl
																											28	12	sholl_intersections	fem	d5	sholl
																											29	18	sholl_intersections	fem	d5	sholl
																											30	14	sholl_intersections	fem	d5	sholl
																											31	12	sholl_intersections	fem	d5	sholl
																											32	13	sholl_intersections	fem	d5	sholl
																											33	16	sholl_intersections	fem	d5	sholl
																											34	12	sholl_intersections	fem	d5	sholl
																											35	13	sholl_intersections	fem	d5	sholl
																											36	15	sholl_intersections	fem	d5	sholl
																											37	16	sholl_intersections	fem	d5	sholl
																											38	17	sholl_intersections	fem	d5	sholl
																											39	13	sholl_intersections	fem	d5	sholl
																											40	13	sholl_intersections	fem	d5	sholl
																											41	12	sholl_intersections	fem	d5	sholl
																											42	10	sholl_intersections	fem	d5	sholl
																											43	10	sholl_intersections	fem	d5	sholl
																											44	9	sholl_intersections	fem	d5	sholl
																											45	7	sholl_intersections	fem	d5	sholl
																											46	6	sholl_intersections	fem	d5	sholl
																											47	5	sholl_intersections	fem	d5	sholl
																											48	7	sholl_intersections	fem	d5	sholl
																											49	5	sholl_intersections	fem	d5	sholl
																											50	4	sholl_intersections	fem	d5	sholl
																											51	5	sholl_intersections	fem	d5	sholl
																											52	7	sholl_intersections	fem	d5	sholl
																											53	7	sholl_intersections	fem	d5	sholl
																											54	5	sholl_intersections	fem	d5	sholl
																											55	7	sholl_intersections	fem	d5	sholl
																											56	4	sholl_intersections	fem	d5	sholl
																											57	3	sholl_intersections	fem	d5	sholl
																											58	2	sholl_intersections	fem	d5	sholl
																											59	2	sholl_intersections	fem	d5	sholl
																											60	2	sholl_intersections	fem	d5	sholl
																											61	1	sholl_intersections	fem	d5	sholl
																											62	1	sholl_intersections	fem	d5	sholl
																											63	3	sholl_intersections	fem	d5	sholl
																											64	2	sholl_intersections	fem	d5	sholl
																											65	0	sholl_intersections	fem	d5	sholl
																											0	0	sholl_intersections	male	d5	sholl
																											1	3	sholl_intersections	male	d5	sholl
																											2	3	sholl_intersections	male	d5	sholl
																											3	3	sholl_intersections	male	d5	sholl
																											4	3	sholl_intersections	male	d5	sholl
																											5	3	sholl_intersections	male	d5	sholl
																											6	4	sholl_intersections	male	d5	sholl
																											7	6	sholl_intersections	male	d5	sholl
																											8	7	sholl_intersections	male	d5	sholl
																											9	6	sholl_intersections	male	d5	sholl
																											10	7	sholl_intersections	male	d5	sholl
																											11	8	sholl_intersections	male	d5	sholl
																											12	8	sholl_intersections	male	d5	sholl
																											13	8	sholl_intersections	male	d5	sholl
																											14	8	sholl_intersections	male	d5	sholl
																											15	6	sholl_intersections	male	d5	sholl
																											16	7	sholl_intersections	male	d5	sholl
																											17	9	sholl_intersections	male	d5	sholl
																											18	8	sholl_intersections	male	d5	sholl
																											19	9	sholl_intersections	male	d5	sholl
																											20	9	sholl_intersections	male	d5	sholl
																											21	9	sholl_intersections	male	d5	sholl
																											22	8	sholl_intersections	male	d5	sholl
																											23	10	sholl_intersections	male	d5	sholl
																											24	10	sholl_intersections	male	d5	sholl
																											25	10	sholl_intersections	male	d5	sholl
																											26	9	sholl_intersections	male	d5	sholl
																											27	9	sholl_intersections	male	d5	sholl
																											28	9	sholl_intersections	male	d5	sholl
																											29	9	sholl_intersections	male	d5	sholl
																											30	10	sholl_intersections	male	d5	sholl
																											31	9	sholl_intersections	male	d5	sholl
																											32	9	sholl_intersections	male	d5	sholl
																											33	10	sholl_intersections	male	d5	sholl
																											34	11	sholl_intersections	male	d5	sholl
																											35	11	sholl_intersections	male	d5	sholl
																											36	11	sholl_intersections	male	d5	sholl
																											37	12	sholl_intersections	male	d5	sholl
																											38	10	sholl_intersections	male	d5	sholl
																											39	10	sholl_intersections	male	d5	sholl
																											40	9	sholl_intersections	male	d5	sholl
																											41	10	sholl_intersections	male	d5	sholl
																											42	11	sholl_intersections	male	d5	sholl
																											43	10	sholl_intersections	male	d5	sholl
																											44	13	sholl_intersections	male	d5	sholl
																											45	13	sholl_intersections	male	d5	sholl
																											46	15	sholl_intersections	male	d5	sholl
																											47	13	sholl_intersections	male	d5	sholl
																											48	13	sholl_intersections	male	d5	sholl
																											49	13	sholl_intersections	male	d5	sholl
																											50	13	sholl_intersections	male	d5	sholl
																											51	12	sholl_intersections	male	d5	sholl
																											52	10	sholl_intersections	male	d5	sholl
																											53	11	sholl_intersections	male	d5	sholl
																											54	9	sholl_intersections	male	d5	sholl
																											55	8	sholl_intersections	male	d5	sholl
																											56	4	sholl_intersections	male	d5	sholl
																											57	4	sholl_intersections	male	d5	sholl
																											58	4	sholl_intersections	male	d5	sholl
																											59	3	sholl_intersections	male	d5	sholl
																											60	3	sholl_intersections	male	d5	sholl
																											61	4	sholl_intersections	male	d5	sholl
																											62	4	sholl_intersections	male	d5	sholl
																											63	4	sholl_intersections	male	d5	sholl
																											64	4	sholl_intersections	male	d5	sholl
																											65	4	sholl_intersections	male	d5	sholl
																											66	4	sholl_intersections	male	d5	sholl
																											67	3	sholl_intersections	male	d5	sholl
																											68	4	sholl_intersections	male	d5	sholl
																											69	3	sholl_intersections	male	d5	sholl
																											70	2	sholl_intersections	male	d5	sholl
																											71	2	sholl_intersections	male	d5	sholl
																											72	3	sholl_intersections	male	d5	sholl
																											73	4	sholl_intersections	male	d5	sholl
																											74	2	sholl_intersections	male	d5	sholl
																											75	2	sholl_intersections	male	d5	sholl
																											76	2	sholl_intersections	male	d5	sholl
																											77	3	sholl_intersections	male	d5	sholl
																											78	3	sholl_intersections	male	d5	sholl
																											79	5	sholl_intersections	male	d5	sholl
																											80	4	sholl_intersections	male	d5	sholl
																											81	4	sholl_intersections	male	d5	sholl
																											82	5	sholl_intersections	male	d5	sholl
																											83	3	sholl_intersections	male	d5	sholl
																											84	3	sholl_intersections	male	d5	sholl
																											85	3	sholl_intersections	male	d5	sholl
																											86	3	sholl_intersections	male	d5	sholl
																											87	2	sholl_intersections	male	d5	sholl
																											88	2	sholl_intersections	male	d5	sholl
																											89	2	sholl_intersections	male	d5	sholl
																											90	2	sholl_intersections	male	d5	sholl
																											91	0	sholl_intersections	male	d5	sholl
																											0	0	sholl_intersections	male	naive	sholl
																											1	3	sholl_intersections	male	naive	sholl
																											2	3	sholl_intersections	male	naive	sholl
																											3	3	sholl_intersections	male	naive	sholl
																											4	3	sholl_intersections	male	naive	sholl
																											5	4	sholl_intersections	male	naive	sholl
																											6	3	sholl_intersections	male	naive	sholl
																											7	4	sholl_intersections	male	naive	sholl
																											8	3	sholl_intersections	male	naive	sholl
																											9	3	sholl_intersections	male	naive	sholl
																											10	3	sholl_intersections	male	naive	sholl
																											11	3	sholl_intersections	male	naive	sholl
																											12	3	sholl_intersections	male	naive	sholl
																											13	3	sholl_intersections	male	naive	sholl
																											14	3	sholl_intersections	male	naive	sholl
																											15	3	sholl_intersections	male	naive	sholl
																											16	4	sholl_intersections	male	naive	sholl
																											17	5	sholl_intersections	male	naive	sholl
																											18	6	sholl_intersections	male	naive	sholl
																											19	6	sholl_intersections	male	naive	sholl
																											20	6	sholl_intersections	male	naive	sholl
																											21	10	sholl_intersections	male	naive	sholl
																											22	8	sholl_intersections	male	naive	sholl
																											23	12	sholl_intersections	male	naive	sholl
																											24	7	sholl_intersections	male	naive	sholl
																											25	9	sholl_intersections	male	naive	sholl
																											26	11	sholl_intersections	male	naive	sholl
																											27	13	sholl_intersections	male	naive	sholl
																											28	12	sholl_intersections	male	naive	sholl
																											29	13	sholl_intersections	male	naive	sholl
																											30	14	sholl_intersections	male	naive	sholl
																											31	18	sholl_intersections	male	naive	sholl
																											32	18	sholl_intersections	male	naive	sholl
																											33	15	sholl_intersections	male	naive	sholl
																											34	15	sholl_intersections	male	naive	sholl
																											35	10	sholl_intersections	male	naive	sholl
																											36	11	sholl_intersections	male	naive	sholl
																											37	7	sholl_intersections	male	naive	sholl
																											38	11	sholl_intersections	male	naive	sholl
																											39	11	sholl_intersections	male	naive	sholl
																											40	11	sholl_intersections	male	naive	sholl
																											41	12	sholl_intersections	male	naive	sholl
																											42	12	sholl_intersections	male	naive	sholl
																											43	13	sholl_intersections	male	naive	sholl
																											44	11	sholl_intersections	male	naive	sholl
																											45	11	sholl_intersections	male	naive	sholl
																											46	12	sholl_intersections	male	naive	sholl
																											47	13	sholl_intersections	male	naive	sholl
																											48	12	sholl_intersections	male	naive	sholl
																											49	8	sholl_intersections	male	naive	sholl
																											50	7	sholl_intersections	male	naive	sholl
																											51	6	sholl_intersections	male	naive	sholl
																											52	4	sholl_intersections	male	naive	sholl
																											53	4	sholl_intersections	male	naive	sholl
																											54	4	sholl_intersections	male	naive	sholl
																											55	4	sholl_intersections	male	naive	sholl
																											56	4	sholl_intersections	male	naive	sholl
																											57	4	sholl_intersections	male	naive	sholl
																											58	4	sholl_intersections	male	naive	sholl
																											59	7	sholl_intersections	male	naive	sholl
																											60	5	sholl_intersections	male	naive	sholl
																											61	6	sholl_intersections	male	naive	sholl
																											62	6	sholl_intersections	male	naive	sholl
																											63	5	sholl_intersections	male	naive	sholl
																											64	4	sholl_intersections	male	naive	sholl
																											65	4	sholl_intersections	male	naive	sholl
																											66	7	sholl_intersections	male	naive	sholl
																											67	6	sholl_intersections	male	naive	sholl
																											68	7	sholl_intersections	male	naive	sholl
																											69	5	sholl_intersections	male	naive	sholl
																											70	3	sholl_intersections	male	naive	sholl
																											71	4	sholl_intersections	male	naive	sholl
																											72	3	sholl_intersections	male	naive	sholl
																											73	3	sholl_intersections	male	naive	sholl
																											74	3	sholl_intersections	male	naive	sholl
																											75	4	sholl_intersections	male	naive	sholl
																											76	4	sholl_intersections	male	naive	sholl
																											77	5	sholl_intersections	male	naive	sholl
																											78	4	sholl_intersections	male	naive	sholl
																											79	4	sholl_intersections	male	naive	sholl
																											80	4	sholl_intersections	male	naive	sholl
																											81	3	sholl_intersections	male	naive	sholl
																											82	2	sholl_intersections	male	naive	sholl
																											83	2	sholl_intersections	male	naive	sholl
																											84	2	sholl_intersections	male	naive	sholl
																											85	1	sholl_intersections	male	naive	sholl
																											86	1	sholl_intersections	male	naive	sholl
																											87	1	sholl_intersections	male	naive	sholl
																											88	0	sholl_intersections	male	naive	sholl
																											0	0	sholl_intersections	fem	d5	sholl
																											1	3	sholl_intersections	fem	d5	sholl
																											2	5	sholl_intersections	fem	d5	sholl
																											3	5	sholl_intersections	fem	d5	sholl
																											4	6	sholl_intersections	fem	d5	sholl
																											5	6	sholl_intersections	fem	d5	sholl
																											6	6	sholl_intersections	fem	d5	sholl
																											7	7	sholl_intersections	fem	d5	sholl
																											8	7	sholl_intersections	fem	d5	sholl
																											9	6	sholl_intersections	fem	d5	sholl
																											10	7	sholl_intersections	fem	d5	sholl
																											11	7	sholl_intersections	fem	d5	sholl
																											12	11	sholl_intersections	fem	d5	sholl
																											13	10	sholl_intersections	fem	d5	sholl
																											14	17	sholl_intersections	fem	d5	sholl
																											15	14	sholl_intersections	fem	d5	sholl
																											16	10	sholl_intersections	fem	d5	sholl
																											17	11	sholl_intersections	fem	d5	sholl
																											18	12	sholl_intersections	fem	d5	sholl
																											19	11	sholl_intersections	fem	d5	sholl
																											20	9	sholl_intersections	fem	d5	sholl
																											21	9	sholl_intersections	fem	d5	sholl
																											22	12	sholl_intersections	fem	d5	sholl
																											23	11	sholl_intersections	fem	d5	sholl
																											24	14	sholl_intersections	fem	d5	sholl
																											25	14	sholl_intersections	fem	d5	sholl
																											26	13	sholl_intersections	fem	d5	sholl
																											27	16	sholl_intersections	fem	d5	sholl
																											28	18	sholl_intersections	fem	d5	sholl
																											29	15	sholl_intersections	fem	d5	sholl
																											30	14	sholl_intersections	fem	d5	sholl
																											31	18	sholl_intersections	fem	d5	sholl
																											32	17	sholl_intersections	fem	d5	sholl
																											33	19	sholl_intersections	fem	d5	sholl
																											34	19	sholl_intersections	fem	d5	sholl
																											35	20	sholl_intersections	fem	d5	sholl
																											36	22	sholl_intersections	fem	d5	sholl
																											37	20	sholl_intersections	fem	d5	sholl
																											38	19	sholl_intersections	fem	d5	sholl
																											39	17	sholl_intersections	fem	d5	sholl
																											40	18	sholl_intersections	fem	d5	sholl
																											41	16	sholl_intersections	fem	d5	sholl
																											42	18	sholl_intersections	fem	d5	sholl
																											43	18	sholl_intersections	fem	d5	sholl
																											44	17	sholl_intersections	fem	d5	sholl
																											45	16	sholl_intersections	fem	d5	sholl
																											46	18	sholl_intersections	fem	d5	sholl
																											47	16	sholl_intersections	fem	d5	sholl
																											48	13	sholl_intersections	fem	d5	sholl
																											49	18	sholl_intersections	fem	d5	sholl
																											50	14	sholl_intersections	fem	d5	sholl
																											51	15	sholl_intersections	fem	d5	sholl
																											52	14	sholl_intersections	fem	d5	sholl
																											53	16	sholl_intersections	fem	d5	sholl
																											54	14	sholl_intersections	fem	d5	sholl
																											55	14	sholl_intersections	fem	d5	sholl
																											56	21	sholl_intersections	fem	d5	sholl
																											57	21	sholl_intersections	fem	d5	sholl
																											58	16	sholl_intersections	fem	d5	sholl
																											59	15	sholl_intersections	fem	d5	sholl
																											60	11	sholl_intersections	fem	d5	sholl
																											61	6	sholl_intersections	fem	d5	sholl
																											62	5	sholl_intersections	fem	d5	sholl
																											63	6	sholl_intersections	fem	d5	sholl
																											64	3	sholl_intersections	fem	d5	sholl
																											65	4	sholl_intersections	fem	d5	sholl
																											66	3	sholl_intersections	fem	d5	sholl
																											67	1	sholl_intersections	fem	d5	sholl
																											68	1	sholl_intersections	fem	d5	sholl
																											69	1	sholl_intersections	fem	d5	sholl
																											70	0	sholl_intersections	fem	d5	sholl
																											0	0	sholl_intersections	male	d5	sholl
																											1	3	sholl_intersections	male	d5	sholl
																											2	4	sholl_intersections	male	d5	sholl
																											3	4	sholl_intersections	male	d5	sholl
																											4	4	sholl_intersections	male	d5	sholl
																											5	7	sholl_intersections	male	d5	sholl
																											6	6	sholl_intersections	male	d5	sholl
																											7	6	sholl_intersections	male	d5	sholl
																											8	9	sholl_intersections	male	d5	sholl
																											9	11	sholl_intersections	male	d5	sholl
																											10	8	sholl_intersections	male	d5	sholl
																											11	5	sholl_intersections	male	d5	sholl
																											12	7	sholl_intersections	male	d5	sholl
																											13	7	sholl_intersections	male	d5	sholl
																											14	7	sholl_intersections	male	d5	sholl
																											15	7	sholl_intersections	male	d5	sholl
																											16	6	sholl_intersections	male	d5	sholl
																											17	4	sholl_intersections	male	d5	sholl
																											18	4	sholl_intersections	male	d5	sholl
																											19	4	sholl_intersections	male	d5	sholl
																											20	4	sholl_intersections	male	d5	sholl
																											21	4	sholl_intersections	male	d5	sholl
																											22	4	sholl_intersections	male	d5	sholl
																											23	4	sholl_intersections	male	d5	sholl
																											24	4	sholl_intersections	male	d5	sholl
																											25	3	sholl_intersections	male	d5	sholl
																											26	3	sholl_intersections	male	d5	sholl
																											27	3	sholl_intersections	male	d5	sholl
																											28	5	sholl_intersections	male	d5	sholl
																											29	1	sholl_intersections	male	d5	sholl
																											30	1	sholl_intersections	male	d5	sholl
																											31	1	sholl_intersections	male	d5	sholl
																											32	1	sholl_intersections	male	d5	sholl
																											33	0	sholl_intersections	male	d5	sholl
																											0	0	sholl_intersections	fem	d5	sholl
																											1	5	sholl_intersections	fem	d5	sholl
																											2	6	sholl_intersections	fem	d5	sholl
																											3	6	sholl_intersections	fem	d5	sholl
																											4	7	sholl_intersections	fem	d5	sholl
																											5	10	sholl_intersections	fem	d5	sholl
																											6	9	sholl_intersections	fem	d5	sholl
																											7	9	sholl_intersections	fem	d5	sholl
																											8	13	sholl_intersections	fem	d5	sholl
																											9	11	sholl_intersections	fem	d5	sholl
																											10	11	sholl_intersections	fem	d5	sholl
																											11	13	sholl_intersections	fem	d5	sholl
																											12	11	sholl_intersections	fem	d5	sholl
																											13	12	sholl_intersections	fem	d5	sholl
																											14	15	sholl_intersections	fem	d5	sholl
																											15	14	sholl_intersections	fem	d5	sholl
																											16	14	sholl_intersections	fem	d5	sholl
																											17	11	sholl_intersections	fem	d5	sholl
																											18	11	sholl_intersections	fem	d5	sholl
																											19	12	sholl_intersections	fem	d5	sholl
																											20	14	sholl_intersections	fem	d5	sholl
																											21	12	sholl_intersections	fem	d5	sholl
																											22	12	sholl_intersections	fem	d5	sholl
																											23	9	sholl_intersections	fem	d5	sholl
																											24	13	sholl_intersections	fem	d5	sholl
																											25	10	sholl_intersections	fem	d5	sholl
																											26	14	sholl_intersections	fem	d5	sholl
																											27	13	sholl_intersections	fem	d5	sholl
																											28	9	sholl_intersections	fem	d5	sholl
																											29	12	sholl_intersections	fem	d5	sholl
																											30	9	sholl_intersections	fem	d5	sholl
																											31	9	sholl_intersections	fem	d5	sholl
																											32	10	sholl_intersections	fem	d5	sholl
																											33	8	sholl_intersections	fem	d5	sholl
																											34	9	sholl_intersections	fem	d5	sholl
																											35	9	sholl_intersections	fem	d5	sholl
																											36	11	sholl_intersections	fem	d5	sholl
																											37	14	sholl_intersections	fem	d5	sholl
																											38	12	sholl_intersections	fem	d5	sholl
																											39	8	sholl_intersections	fem	d5	sholl
																											40	10	sholl_intersections	fem	d5	sholl
																											41	10	sholl_intersections	fem	d5	sholl
																											42	12	sholl_intersections	fem	d5	sholl
																											43	10	sholl_intersections	fem	d5	sholl
																											44	7	sholl_intersections	fem	d5	sholl
																											45	7	sholl_intersections	fem	d5	sholl
																											46	4	sholl_intersections	fem	d5	sholl
																											47	4	sholl_intersections	fem	d5	sholl
																											48	4	sholl_intersections	fem	d5	sholl
																											49	4	sholl_intersections	fem	d5	sholl
																											50	3	sholl_intersections	fem	d5	sholl
																											51	4	sholl_intersections	fem	d5	sholl
																											52	2	sholl_intersections	fem	d5	sholl
																											53	3	sholl_intersections	fem	d5	sholl
																											54	2	sholl_intersections	fem	d5	sholl
																											55	2	sholl_intersections	fem	d5	sholl
																											56	3	sholl_intersections	fem	d5	sholl
																											57	3	sholl_intersections	fem	d5	sholl
																											58	1	sholl_intersections	fem	d5	sholl
																											59	2	sholl_intersections	fem	d5	sholl
																											60	0	sholl_intersections	fem	d5	sholl
																											0	0	sholl_intersections	male	d5	sholl
																											1	2	sholl_intersections	male	d5	sholl
																											2	3	sholl_intersections	male	d5	sholl
																											3	3	sholl_intersections	male	d5	sholl
																											4	3	sholl_intersections	male	d5	sholl
																											5	4	sholl_intersections	male	d5	sholl
																											6	5	sholl_intersections	male	d5	sholl
																											7	5	sholl_intersections	male	d5	sholl
																											8	6	sholl_intersections	male	d5	sholl
																											9	7	sholl_intersections	male	d5	sholl
																											10	7	sholl_intersections	male	d5	sholl
																											11	7	sholl_intersections	male	d5	sholl
																											12	7	sholl_intersections	male	d5	sholl
																											13	5	sholl_intersections	male	d5	sholl
																											14	6	sholl_intersections	male	d5	sholl
																											15	5	sholl_intersections	male	d5	sholl
																											16	3	sholl_intersections	male	d5	sholl
																											17	3	sholl_intersections	male	d5	sholl
																											18	3	sholl_intersections	male	d5	sholl
																											19	3	sholl_intersections	male	d5	sholl
																											20	2	sholl_intersections	male	d5	sholl
																											21	2	sholl_intersections	male	d5	sholl
																											22	3	sholl_intersections	male	d5	sholl
																											23	3	sholl_intersections	male	d5	sholl
																											24	7	sholl_intersections	male	d5	sholl
																											25	8	sholl_intersections	male	d5	sholl
																											26	5	sholl_intersections	male	d5	sholl
																											27	3	sholl_intersections	male	d5	sholl
																											28	1	sholl_intersections	male	d5	sholl
																											29	1	sholl_intersections	male	d5	sholl
																											30	1	sholl_intersections	male	d5	sholl
																											31	1	sholl_intersections	male	d5	sholl
																											32	0	sholl_intersections	male	d5	sholl
																											0	0	sholl_intersections	fem	d5	sholl
																											1	4	sholl_intersections	fem	d5	sholl
																											2	5	sholl_intersections	fem	d5	sholl
																											3	5	sholl_intersections	fem	d5	sholl
																											4	5	sholl_intersections	fem	d5	sholl
																											5	6	sholl_intersections	fem	d5	sholl
																											6	7	sholl_intersections	fem	d5	sholl
																											7	6	sholl_intersections	fem	d5	sholl
																											8	7	sholl_intersections	fem	d5	sholl
																											9	7	sholl_intersections	fem	d5	sholl
																											10	7	sholl_intersections	fem	d5	sholl
																											11	8	sholl_intersections	fem	d5	sholl
																											12	8	sholl_intersections	fem	d5	sholl
																											13	8	sholl_intersections	fem	d5	sholl
																											14	8	sholl_intersections	fem	d5	sholl
																											15	9	sholl_intersections	fem	d5	sholl
																											16	11	sholl_intersections	fem	d5	sholl
																											17	11	sholl_intersections	fem	d5	sholl
																											18	16	sholl_intersections	fem	d5	sholl
																											19	13	sholl_intersections	fem	d5	sholl
																											20	12	sholl_intersections	fem	d5	sholl
																											21	14	sholl_intersections	fem	d5	sholl
																											22	13	sholl_intersections	fem	d5	sholl
																											23	10	sholl_intersections	fem	d5	sholl
																											24	13	sholl_intersections	fem	d5	sholl
																											25	15	sholl_intersections	fem	d5	sholl
																											26	8	sholl_intersections	fem	d5	sholl
																											27	6	sholl_intersections	fem	d5	sholl
																											28	4	sholl_intersections	fem	d5	sholl
																											29	4	sholl_intersections	fem	d5	sholl
																											30	3	sholl_intersections	fem	d5	sholl
																											31	3	sholl_intersections	fem	d5	sholl
																											32	4	sholl_intersections	fem	d5	sholl
																											33	4	sholl_intersections	fem	d5	sholl
																											34	4	sholl_intersections	fem	d5	sholl
																											35	3	sholl_intersections	fem	d5	sholl
																											36	3	sholl_intersections	fem	d5	sholl
																											37	3	sholl_intersections	fem	d5	sholl
																											38	3	sholl_intersections	fem	d5	sholl
																											39	3	sholl_intersections	fem	d5	sholl
																											40	3	sholl_intersections	fem	d5	sholl
																											41	3	sholl_intersections	fem	d5	sholl
																											42	4	sholl_intersections	fem	d5	sholl
																											43	5	sholl_intersections	fem	d5	sholl
																											44	5	sholl_intersections	fem	d5	sholl
																											45	7	sholl_intersections	fem	d5	sholl
																											46	6	sholl_intersections	fem	d5	sholl
																											47	6	sholl_intersections	fem	d5	sholl
																											48	5	sholl_intersections	fem	d5	sholl
																											49	3	sholl_intersections	fem	d5	sholl
																											50	2	sholl_intersections	fem	d5	sholl
																											51	2	sholl_intersections	fem	d5	sholl
																											52	2	sholl_intersections	fem	d5	sholl
																											53	2	sholl_intersections	fem	d5	sholl
																											54	2	sholl_intersections	fem	d5	sholl
																											55	2	sholl_intersections	fem	d5	sholl
																											56	3	sholl_intersections	fem	d5	sholl
																											57	4	sholl_intersections	fem	d5	sholl
																											58	4	sholl_intersections	fem	d5	sholl
																											59	3	sholl_intersections	fem	d5	sholl
																											60	3	sholl_intersections	fem	d5	sholl
																											61	4	sholl_intersections	fem	d5	sholl
																											62	4	sholl_intersections	fem	d5	sholl
																											63	3	sholl_intersections	fem	d5	sholl
																											64	3	sholl_intersections	fem	d5	sholl
																											65	3	sholl_intersections	fem	d5	sholl
																											66	1	sholl_intersections	fem	d5	sholl
																											67	1	sholl_intersections	fem	d5	sholl
																											68	1	sholl_intersections	fem	d5	sholl
																											69	2	sholl_intersections	fem	d5	sholl
																											70	3	sholl_intersections	fem	d5	sholl
																											71	1	sholl_intersections	fem	d5	sholl
																											72	1	sholl_intersections	fem	d5	sholl
																											73	1	sholl_intersections	fem	d5	sholl
																											74	1	sholl_intersections	fem	d5	sholl
																											75	1	sholl_intersections	fem	d5	sholl
																											76	1	sholl_intersections	fem	d5	sholl
																											77	0	sholl_intersections	fem	d5	sholl
																											0	0	sholl_intersections	male	d5	sholl
																											1	3	sholl_intersections	male	d5	sholl
																											2	4	sholl_intersections	male	d5	sholl
																											3	4	sholl_intersections	male	d5	sholl
																											4	6	sholl_intersections	male	d5	sholl
																											5	6	sholl_intersections	male	d5	sholl
																											6	6	sholl_intersections	male	d5	sholl
																											7	6	sholl_intersections	male	d5	sholl
																											8	6	sholl_intersections	male	d5	sholl
																											9	6	sholl_intersections	male	d5	sholl
																											10	6	sholl_intersections	male	d5	sholl
																											11	6	sholl_intersections	male	d5	sholl
																											12	7	sholl_intersections	male	d5	sholl
																											13	7	sholl_intersections	male	d5	sholl
																											14	9	sholl_intersections	male	d5	sholl
																											15	9	sholl_intersections	male	d5	sholl
																											16	9	sholl_intersections	male	d5	sholl
																											17	9	sholl_intersections	male	d5	sholl
																											18	9	sholl_intersections	male	d5	sholl
																											19	8	sholl_intersections	male	d5	sholl
																											20	8	sholl_intersections	male	d5	sholl
																											21	8	sholl_intersections	male	d5	sholl
																											22	8	sholl_intersections	male	d5	sholl
																											23	7	sholl_intersections	male	d5	sholl
																											24	8	sholl_intersections	male	d5	sholl
																											25	8	sholl_intersections	male	d5	sholl
																											26	9	sholl_intersections	male	d5	sholl
																											27	12	sholl_intersections	male	d5	sholl
																											28	12	sholl_intersections	male	d5	sholl
																											29	11	sholl_intersections	male	d5	sholl
																											30	10	sholl_intersections	male	d5	sholl
																											31	11	sholl_intersections	male	d5	sholl
																											32	9	sholl_intersections	male	d5	sholl
																											33	9	sholl_intersections	male	d5	sholl
																											34	10	sholl_intersections	male	d5	sholl
																											35	11	sholl_intersections	male	d5	sholl
																											36	12	sholl_intersections	male	d5	sholl
																											37	9	sholl_intersections	male	d5	sholl
																											38	5	sholl_intersections	male	d5	sholl
																											39	5	sholl_intersections	male	d5	sholl
																											40	4	sholl_intersections	male	d5	sholl
																											41	3	sholl_intersections	male	d5	sholl
																											42	3	sholl_intersections	male	d5	sholl
																											43	3	sholl_intersections	male	d5	sholl
																											44	3	sholl_intersections	male	d5	sholl
																											45	3	sholl_intersections	male	d5	sholl
																											46	5	sholl_intersections	male	d5	sholl
																											47	7	sholl_intersections	male	d5	sholl
																											48	5	sholl_intersections	male	d5	sholl
																											49	3	sholl_intersections	male	d5	sholl
																											50	4	sholl_intersections	male	d5	sholl
																											51	3	sholl_intersections	male	d5	sholl
																											52	3	sholl_intersections	male	d5	sholl
																											53	6	sholl_intersections	male	d5	sholl
																											54	4	sholl_intersections	male	d5	sholl
																											55	4	sholl_intersections	male	d5	sholl
																											56	4	sholl_intersections	male	d5	sholl
																											57	4	sholl_intersections	male	d5	sholl
																											58	5	sholl_intersections	male	d5	sholl
																											59	6	sholl_intersections	male	d5	sholl
																											60	7	sholl_intersections	male	d5	sholl
																											61	4	sholl_intersections	male	d5	sholl
																											62	4	sholl_intersections	male	d5	sholl
																											63	0	sholl_intersections	male	d5	sholl
																											0	0	sholl_intersections	male	d5	sholl
																											1	5	sholl_intersections	male	d5	sholl
																											2	6	sholl_intersections	male	d5	sholl
																											3	6	sholl_intersections	male	d5	sholl
																											4	6	sholl_intersections	male	d5	sholl
																											5	8	sholl_intersections	male	d5	sholl
																											6	10	sholl_intersections	male	d5	sholl
																											7	9	sholl_intersections	male	d5	sholl
																											8	9	sholl_intersections	male	d5	sholl
																											9	8	sholl_intersections	male	d5	sholl
																											10	8	sholl_intersections	male	d5	sholl
																											11	8	sholl_intersections	male	d5	sholl
																											12	9	sholl_intersections	male	d5	sholl
																											13	9	sholl_intersections	male	d5	sholl
																											14	9	sholl_intersections	male	d5	sholl
																											15	11	sholl_intersections	male	d5	sholl
																											16	13	sholl_intersections	male	d5	sholl
																											17	9	sholl_intersections	male	d5	sholl
																											18	8	sholl_intersections	male	d5	sholl
																											19	7	sholl_intersections	male	d5	sholl
																											20	8	sholl_intersections	male	d5	sholl
																											21	8	sholl_intersections	male	d5	sholl
																											22	8	sholl_intersections	male	d5	sholl
																											23	11	sholl_intersections	male	d5	sholl
																											24	10	sholl_intersections	male	d5	sholl
																											25	10	sholl_intersections	male	d5	sholl
																											26	15	sholl_intersections	male	d5	sholl
																											27	13	sholl_intersections	male	d5	sholl
																											28	9	sholl_intersections	male	d5	sholl
																											29	7	sholl_intersections	male	d5	sholl
																											30	8	sholl_intersections	male	d5	sholl
																											31	14	sholl_intersections	male	d5	sholl
																											32	10	sholl_intersections	male	d5	sholl
																											33	10	sholl_intersections	male	d5	sholl
																											34	14	sholl_intersections	male	d5	sholl
																											35	12	sholl_intersections	male	d5	sholl
																											36	12	sholl_intersections	male	d5	sholl
																											37	12	sholl_intersections	male	d5	sholl
																											38	13	sholl_intersections	male	d5	sholl
																											39	12	sholl_intersections	male	d5	sholl
																											40	12	sholl_intersections	male	d5	sholl
																											41	11	sholl_intersections	male	d5	sholl
																											42	10	sholl_intersections	male	d5	sholl
																											43	10	sholl_intersections	male	d5	sholl
																											44	9	sholl_intersections	male	d5	sholl
																											45	7	sholl_intersections	male	d5	sholl
																											46	6	sholl_intersections	male	d5	sholl
																											47	6	sholl_intersections	male	d5	sholl
																											48	7	sholl_intersections	male	d5	sholl
																											49	7	sholl_intersections	male	d5	sholl
																											50	10	sholl_intersections	male	d5	sholl
																											51	8	sholl_intersections	male	d5	sholl
																											52	6	sholl_intersections	male	d5	sholl
																											53	5	sholl_intersections	male	d5	sholl
																											54	5	sholl_intersections	male	d5	sholl
																											55	4	sholl_intersections	male	d5	sholl
																											56	3	sholl_intersections	male	d5	sholl
																											57	1	sholl_intersections	male	d5	sholl
																											58	1	sholl_intersections	male	d5	sholl
																											59	1	sholl_intersections	male	d5	sholl
																											60	0	sholl_intersections	male	d5	sholl
																											0	0	sholl_intersections	male	d5	sholl
																											1	4	sholl_intersections	male	d5	sholl
																											2	4	sholl_intersections	male	d5	sholl
																											3	4	sholl_intersections	male	d5	sholl
																											4	4	sholl_intersections	male	d5	sholl
																											5	4	sholl_intersections	male	d5	sholl
																											6	4	sholl_intersections	male	d5	sholl
																											7	4	sholl_intersections	male	d5	sholl
																											8	4	sholl_intersections	male	d5	sholl
																											9	4	sholl_intersections	male	d5	sholl
																											10	4	sholl_intersections	male	d5	sholl
																											11	4	sholl_intersections	male	d5	sholl
																											12	6	sholl_intersections	male	d5	sholl
																											13	6	sholl_intersections	male	d5	sholl
																											14	5	sholl_intersections	male	d5	sholl
																											15	6	sholl_intersections	male	d5	sholl
																											16	6	sholl_intersections	male	d5	sholl
																											17	6	sholl_intersections	male	d5	sholl
																											18	8	sholl_intersections	male	d5	sholl
																											19	10	sholl_intersections	male	d5	sholl
																											20	10	sholl_intersections	male	d5	sholl
																											21	10	sholl_intersections	male	d5	sholl
																											22	10	sholl_intersections	male	d5	sholl
																											23	10	sholl_intersections	male	d5	sholl
																											24	11	sholl_intersections	male	d5	sholl
																											25	10	sholl_intersections	male	d5	sholl
																											26	11	sholl_intersections	male	d5	sholl
																											27	9	sholl_intersections	male	d5	sholl
																											28	9	sholl_intersections	male	d5	sholl
																											29	8	sholl_intersections	male	d5	sholl
																											30	7	sholl_intersections	male	d5	sholl
																											31	10	sholl_intersections	male	d5	sholl
																											32	11	sholl_intersections	male	d5	sholl
																											33	8	sholl_intersections	male	d5	sholl
																											34	7	sholl_intersections	male	d5	sholl
																											35	8	sholl_intersections	male	d5	sholl
																											36	9	sholl_intersections	male	d5	sholl
																											37	9	sholl_intersections	male	d5	sholl
																											38	10	sholl_intersections	male	d5	sholl
																											39	9	sholl_intersections	male	d5	sholl
																											40	6	sholl_intersections	male	d5	sholl
																											41	6	sholl_intersections	male	d5	sholl
																											42	4	sholl_intersections	male	d5	sholl
																											43	5	sholl_intersections	male	d5	sholl
																											44	6	sholl_intersections	male	d5	sholl
																											45	6	sholl_intersections	male	d5	sholl
																											46	5	sholl_intersections	male	d5	sholl
																											47	8	sholl_intersections	male	d5	sholl
																											48	7	sholl_intersections	male	d5	sholl
																											49	5	sholl_intersections	male	d5	sholl
																											50	6	sholl_intersections	male	d5	sholl
																											51	6	sholl_intersections	male	d5	sholl
																											52	3	sholl_intersections	male	d5	sholl
																											53	3	sholl_intersections	male	d5	sholl
																											54	3	sholl_intersections	male	d5	sholl
																											55	4	sholl_intersections	male	d5	sholl
																											56	2	sholl_intersections	male	d5	sholl
																											57	2	sholl_intersections	male	d5	sholl
																											58	2	sholl_intersections	male	d5	sholl
																											59	2	sholl_intersections	male	d5	sholl
																											60	2	sholl_intersections	male	d5	sholl
																											61	1	sholl_intersections	male	d5	sholl
																											62	1	sholl_intersections	male	d5	sholl
																											63	1	sholl_intersections	male	d5	sholl
																											64	3	sholl_intersections	male	d5	sholl
																											65	3	sholl_intersections	male	d5	sholl
																											66	0	sholl_intersections	male	d5	sholl
																											0	0	sholl_intersections	male	naive	sholl
																											1	3	sholl_intersections	male	naive	sholl
																											2	5	sholl_intersections	male	naive	sholl
																											3	5	sholl_intersections	male	naive	sholl
																											4	6	sholl_intersections	male	naive	sholl
																											5	5	sholl_intersections	male	naive	sholl
																											6	6	sholl_intersections	male	naive	sholl
																											7	6	sholl_intersections	male	naive	sholl
																											8	6	sholl_intersections	male	naive	sholl
																											9	7	sholl_intersections	male	naive	sholl
																											10	8	sholl_intersections	male	naive	sholl
																											11	9	sholl_intersections	male	naive	sholl
																											12	9	sholl_intersections	male	naive	sholl
																											13	12	sholl_intersections	male	naive	sholl
																											14	11	sholl_intersections	male	naive	sholl
																											15	11	sholl_intersections	male	naive	sholl
																											16	12	sholl_intersections	male	naive	sholl
																											17	9	sholl_intersections	male	naive	sholl
																											18	9	sholl_intersections	male	naive	sholl
																											19	12	sholl_intersections	male	naive	sholl
																											20	9	sholl_intersections	male	naive	sholl
																											21	11	sholl_intersections	male	naive	sholl
																											22	17	sholl_intersections	male	naive	sholl
																											23	13	sholl_intersections	male	naive	sholl
																											24	14	sholl_intersections	male	naive	sholl
																											25	15	sholl_intersections	male	naive	sholl
																											26	17	sholl_intersections	male	naive	sholl
																											27	17	sholl_intersections	male	naive	sholl
																											28	17	sholl_intersections	male	naive	sholl
																											29	19	sholl_intersections	male	naive	sholl
																											30	15	sholl_intersections	male	naive	sholl
																											31	17	sholl_intersections	male	naive	sholl
																											32	16	sholl_intersections	male	naive	sholl
																											33	15	sholl_intersections	male	naive	sholl
																											34	16	sholl_intersections	male	naive	sholl
																											35	13	sholl_intersections	male	naive	sholl
																											36	12	sholl_intersections	male	naive	sholl
																											37	13	sholl_intersections	male	naive	sholl
																											38	14	sholl_intersections	male	naive	sholl
																											39	17	sholl_intersections	male	naive	sholl
																											40	18	sholl_intersections	male	naive	sholl
																											41	12	sholl_intersections	male	naive	sholl
																											42	14	sholl_intersections	male	naive	sholl
																											43	12	sholl_intersections	male	naive	sholl
																											44	10	sholl_intersections	male	naive	sholl
																											45	15	sholl_intersections	male	naive	sholl
																											46	9	sholl_intersections	male	naive	sholl
																											47	9	sholl_intersections	male	naive	sholl
																											48	7	sholl_intersections	male	naive	sholl
																											49	7	sholl_intersections	male	naive	sholl
																											50	6	sholl_intersections	male	naive	sholl
																											51	6	sholl_intersections	male	naive	sholl
																											52	4	sholl_intersections	male	naive	sholl
																											53	4	sholl_intersections	male	naive	sholl
																											54	4	sholl_intersections	male	naive	sholl
																											55	4	sholl_intersections	male	naive	sholl
																											56	4	sholl_intersections	male	naive	sholl
																											57	4	sholl_intersections	male	naive	sholl
																											58	3	sholl_intersections	male	naive	sholl
																											59	4	sholl_intersections	male	naive	sholl
																											60	4	sholl_intersections	male	naive	sholl
																											61	5	sholl_intersections	male	naive	sholl
																											62	5	sholl_intersections	male	naive	sholl
																											63	6	sholl_intersections	male	naive	sholl
																											64	7	sholl_intersections	male	naive	sholl
																											65	8	sholl_intersections	male	naive	sholl
																											66	7	sholl_intersections	male	naive	sholl
																											67	4	sholl_intersections	male	naive	sholl
																											68	5	sholl_intersections	male	naive	sholl
																											69	6	sholl_intersections	male	naive	sholl
																											70	4	sholl_intersections	male	naive	sholl
																											71	3	sholl_intersections	male	naive	sholl
																											72	3	sholl_intersections	male	naive	sholl
																											73	2	sholl_intersections	male	naive	sholl
																											74	2	sholl_intersections	male	naive	sholl
																											75	2	sholl_intersections	male	naive	sholl
																											76	1	sholl_intersections	male	naive	sholl
																											77	1	sholl_intersections	male	naive	sholl
																											78	0	sholl_intersections	male	naive	sholl
																											0	0	sholl_intersections	fem	naive	sholl
																											1	2	sholl_intersections	fem	naive	sholl
																											2	2	sholl_intersections	fem	naive	sholl
																											3	4	sholl_intersections	fem	naive	sholl
																											4	4	sholl_intersections	fem	naive	sholl
																											5	4	sholl_intersections	fem	naive	sholl
																											6	4	sholl_intersections	fem	naive	sholl
																											7	4	sholl_intersections	fem	naive	sholl
																											8	8	sholl_intersections	fem	naive	sholl
																											9	6	sholl_intersections	fem	naive	sholl
																											10	7	sholl_intersections	fem	naive	sholl
																											11	8	sholl_intersections	fem	naive	sholl
																											12	7	sholl_intersections	fem	naive	sholl
																											13	8	sholl_intersections	fem	naive	sholl
																											14	14	sholl_intersections	fem	naive	sholl
																											15	13	sholl_intersections	fem	naive	sholl
																											16	13	sholl_intersections	fem	naive	sholl
																											17	12	sholl_intersections	fem	naive	sholl
																											18	13	sholl_intersections	fem	naive	sholl
																											19	13	sholl_intersections	fem	naive	sholl
																											20	13	sholl_intersections	fem	naive	sholl
																											21	13	sholl_intersections	fem	naive	sholl
																											22	13	sholl_intersections	fem	naive	sholl
																											23	12	sholl_intersections	fem	naive	sholl
																											24	13	sholl_intersections	fem	naive	sholl
																											25	9	sholl_intersections	fem	naive	sholl
																											26	11	sholl_intersections	fem	naive	sholl
																											27	11	sholl_intersections	fem	naive	sholl
																											28	11	sholl_intersections	fem	naive	sholl
																											29	14	sholl_intersections	fem	naive	sholl
																											30	13	sholl_intersections	fem	naive	sholl
																											31	13	sholl_intersections	fem	naive	sholl
																											32	13	sholl_intersections	fem	naive	sholl
																											33	12	sholl_intersections	fem	naive	sholl
																											34	11	sholl_intersections	fem	naive	sholl
																											35	10	sholl_intersections	fem	naive	sholl
																											36	11	sholl_intersections	fem	naive	sholl
																											37	10	sholl_intersections	fem	naive	sholl
																											38	9	sholl_intersections	fem	naive	sholl
																											39	13	sholl_intersections	fem	naive	sholl
																											40	17	sholl_intersections	fem	naive	sholl
																											41	13	sholl_intersections	fem	naive	sholl
																											42	12	sholl_intersections	fem	naive	sholl
																											43	9	sholl_intersections	fem	naive	sholl
																											44	7	sholl_intersections	fem	naive	sholl
																											45	8	sholl_intersections	fem	naive	sholl
																											46	7	sholl_intersections	fem	naive	sholl
																											47	8	sholl_intersections	fem	naive	sholl
																											48	7	sholl_intersections	fem	naive	sholl
																											49	7	sholl_intersections	fem	naive	sholl
																											50	6	sholl_intersections	fem	naive	sholl
																											51	5	sholl_intersections	fem	naive	sholl
																											52	4	sholl_intersections	fem	naive	sholl
																											53	5	sholl_intersections	fem	naive	sholl
																											54	5	sholl_intersections	fem	naive	sholl
																											55	5	sholl_intersections	fem	naive	sholl
																											56	5	sholl_intersections	fem	naive	sholl
																											57	5	sholl_intersections	fem	naive	sholl
																											58	4	sholl_intersections	fem	naive	sholl
																											59	4	sholl_intersections	fem	naive	sholl
																											60	4	sholl_intersections	fem	naive	sholl
																											61	4	sholl_intersections	fem	naive	sholl
																											62	5	sholl_intersections	fem	naive	sholl
																											63	5	sholl_intersections	fem	naive	sholl
																											64	5	sholl_intersections	fem	naive	sholl
																											65	5	sholl_intersections	fem	naive	sholl
																											66	6	sholl_intersections	fem	naive	sholl
																											67	7	sholl_intersections	fem	naive	sholl
																											68	7	sholl_intersections	fem	naive	sholl
																											69	7	sholl_intersections	fem	naive	sholl
																											70	6	sholl_intersections	fem	naive	sholl
																											71	7	sholl_intersections	fem	naive	sholl
																											72	9	sholl_intersections	fem	naive	sholl
																											73	7	sholl_intersections	fem	naive	sholl
																											74	8	sholl_intersections	fem	naive	sholl
																											75	7	sholl_intersections	fem	naive	sholl
																											76	5	sholl_intersections	fem	naive	sholl
																											77	3	sholl_intersections	fem	naive	sholl
																											78	3	sholl_intersections	fem	naive	sholl
																											79	2	sholl_intersections	fem	naive	sholl
																											80	2	sholl_intersections	fem	naive	sholl
																											81	2	sholl_intersections	fem	naive	sholl
																											82	2	sholl_intersections	fem	naive	sholl
																											83	0	sholl_intersections	fem	naive	sholl
																											0	0	sholl_intersections	male	naive	sholl
																											1	5	sholl_intersections	male	naive	sholl
																											2	5	sholl_intersections	male	naive	sholl
																											3	5	sholl_intersections	male	naive	sholl
																											4	6	sholl_intersections	male	naive	sholl
																											5	8	sholl_intersections	male	naive	sholl
																											6	10	sholl_intersections	male	naive	sholl
																											7	9	sholl_intersections	male	naive	sholl
																											8	12	sholl_intersections	male	naive	sholl
																											9	15	sholl_intersections	male	naive	sholl
																											10	16	sholl_intersections	male	naive	sholl
																											11	13	sholl_intersections	male	naive	sholl
																											12	13	sholl_intersections	male	naive	sholl
																											13	14	sholl_intersections	male	naive	sholl
																											14	14	sholl_intersections	male	naive	sholl
																											15	14	sholl_intersections	male	naive	sholl
																											16	14	sholl_intersections	male	naive	sholl
																											17	13	sholl_intersections	male	naive	sholl
																											18	13	sholl_intersections	male	naive	sholl
																											19	12	sholl_intersections	male	naive	sholl
																											20	10	sholl_intersections	male	naive	sholl
																											21	11	sholl_intersections	male	naive	sholl
																											22	12	sholl_intersections	male	naive	sholl
																											23	14	sholl_intersections	male	naive	sholl
																											24	16	sholl_intersections	male	naive	sholl
																											25	12	sholl_intersections	male	naive	sholl
																											26	16	sholl_intersections	male	naive	sholl
																											27	16	sholl_intersections	male	naive	sholl
																											28	14	sholl_intersections	male	naive	sholl
																											29	13	sholl_intersections	male	naive	sholl
																											30	13	sholl_intersections	male	naive	sholl
																											31	13	sholl_intersections	male	naive	sholl
																											32	10	sholl_intersections	male	naive	sholl
																											33	11	sholl_intersections	male	naive	sholl
																											34	12	sholl_intersections	male	naive	sholl
																											35	13	sholl_intersections	male	naive	sholl
																											36	14	sholl_intersections	male	naive	sholl
																											37	14	sholl_intersections	male	naive	sholl
																											38	15	sholl_intersections	male	naive	sholl
																											39	18	sholl_intersections	male	naive	sholl
																											40	16	sholl_intersections	male	naive	sholl
																											41	14	sholl_intersections	male	naive	sholl
																											42	15	sholl_intersections	male	naive	sholl
																											43	13	sholl_intersections	male	naive	sholl
																											44	11	sholl_intersections	male	naive	sholl
																											45	12	sholl_intersections	male	naive	sholl
																											46	13	sholl_intersections	male	naive	sholl
																											47	12	sholl_intersections	male	naive	sholl
																											48	9	sholl_intersections	male	naive	sholl
																											49	8	sholl_intersections	male	naive	sholl
																											50	9	sholl_intersections	male	naive	sholl
																											51	9	sholl_intersections	male	naive	sholl
																											52	8	sholl_intersections	male	naive	sholl
																											53	7	sholl_intersections	male	naive	sholl
																											54	7	sholl_intersections	male	naive	sholl
																											55	8	sholl_intersections	male	naive	sholl
																											56	6	sholl_intersections	male	naive	sholl
																											57	5	sholl_intersections	male	naive	sholl
																											58	6	sholl_intersections	male	naive	sholl
																											59	6	sholl_intersections	male	naive	sholl
																											60	4	sholl_intersections	male	naive	sholl
																											61	5	sholl_intersections	male	naive	sholl
																											62	4	sholl_intersections	male	naive	sholl
																											63	3	sholl_intersections	male	naive	sholl
																											64	3	sholl_intersections	male	naive	sholl
																											65	3	sholl_intersections	male	naive	sholl
																											66	2	sholl_intersections	male	naive	sholl
																											67	1	sholl_intersections	male	naive	sholl
																											68	1	sholl_intersections	male	naive	sholl
																											69	0	sholl_intersections	male	naive	sholl
																											0	0	sholl_intersections	fem	naive	sholl
																											1	4	sholl_intersections	fem	naive	sholl
																											2	4	sholl_intersections	fem	naive	sholl
																											3	5	sholl_intersections	fem	naive	sholl
																											4	6	sholl_intersections	fem	naive	sholl
																											5	6	sholl_intersections	fem	naive	sholl
																											6	6	sholl_intersections	fem	naive	sholl
																											7	6	sholl_intersections	fem	naive	sholl
																											8	7	sholl_intersections	fem	naive	sholl
																											9	8	sholl_intersections	fem	naive	sholl
																											10	8	sholl_intersections	fem	naive	sholl
																											11	7	sholl_intersections	fem	naive	sholl
																											12	8	sholl_intersections	fem	naive	sholl
																											13	10	sholl_intersections	fem	naive	sholl
																											14	10	sholl_intersections	fem	naive	sholl
																											15	9	sholl_intersections	fem	naive	sholl
																											16	10	sholl_intersections	fem	naive	sholl
																											17	10	sholl_intersections	fem	naive	sholl
																											18	8	sholl_intersections	fem	naive	sholl
																											19	7	sholl_intersections	fem	naive	sholl
																											20	8	sholl_intersections	fem	naive	sholl
																											21	9	sholl_intersections	fem	naive	sholl
																											22	8	sholl_intersections	fem	naive	sholl
																											23	9	sholl_intersections	fem	naive	sholl
																											24	9	sholl_intersections	fem	naive	sholl
																											25	10	sholl_intersections	fem	naive	sholl
																											26	11	sholl_intersections	fem	naive	sholl
																											27	8	sholl_intersections	fem	naive	sholl
																											28	9	sholl_intersections	fem	naive	sholl
																											29	13	sholl_intersections	fem	naive	sholl
																											30	13	sholl_intersections	fem	naive	sholl
																											31	13	sholl_intersections	fem	naive	sholl
																											32	10	sholl_intersections	fem	naive	sholl
																											33	10	sholl_intersections	fem	naive	sholl
																											34	10	sholl_intersections	fem	naive	sholl
																											35	13	sholl_intersections	fem	naive	sholl
																											36	13	sholl_intersections	fem	naive	sholl
																											37	13	sholl_intersections	fem	naive	sholl
																											38	14	sholl_intersections	fem	naive	sholl
																											39	14	sholl_intersections	fem	naive	sholl
																											40	17	sholl_intersections	fem	naive	sholl
																											41	13	sholl_intersections	fem	naive	sholl
																											42	13	sholl_intersections	fem	naive	sholl
																											43	16	sholl_intersections	fem	naive	sholl
																											44	11	sholl_intersections	fem	naive	sholl
																											45	10	sholl_intersections	fem	naive	sholl
																											46	9	sholl_intersections	fem	naive	sholl
																											47	9	sholl_intersections	fem	naive	sholl
																											48	9	sholl_intersections	fem	naive	sholl
																											49	9	sholl_intersections	fem	naive	sholl
																											50	10	sholl_intersections	fem	naive	sholl
																											51	7	sholl_intersections	fem	naive	sholl
																											52	5	sholl_intersections	fem	naive	sholl
																											53	7	sholl_intersections	fem	naive	sholl
																											54	5	sholl_intersections	fem	naive	sholl
																											55	5	sholl_intersections	fem	naive	sholl
																											56	5	sholl_intersections	fem	naive	sholl
																											57	5	sholl_intersections	fem	naive	sholl
																											58	5	sholl_intersections	fem	naive	sholl
																											59	6	sholl_intersections	fem	naive	sholl
																											60	8	sholl_intersections	fem	naive	sholl
																											61	7	sholl_intersections	fem	naive	sholl
																											62	6	sholl_intersections	fem	naive	sholl
																											63	5	sholl_intersections	fem	naive	sholl
																											64	5	sholl_intersections	fem	naive	sholl
																											65	5	sholl_intersections	fem	naive	sholl
																											66	6	sholl_intersections	fem	naive	sholl
																											67	11	sholl_intersections	fem	naive	sholl
																											68	7	sholl_intersections	fem	naive	sholl
																											69	5	sholl_intersections	fem	naive	sholl
																											70	5	sholl_intersections	fem	naive	sholl
																											71	5	sholl_intersections	fem	naive	sholl
																											72	2	sholl_intersections	fem	naive	sholl
																											73	2	sholl_intersections	fem	naive	sholl
																											74	3	sholl_intersections	fem	naive	sholl
																											75	2	sholl_intersections	fem	naive	sholl
																											76	2	sholl_intersections	fem	naive	sholl
																											77	2	sholl_intersections	fem	naive	sholl
																											78	1	sholl_intersections	fem	naive	sholl
																											79	1	sholl_intersections	fem	naive	sholl
																											80	1	sholl_intersections	fem	naive	sholl
																											81	1	sholl_intersections	fem	naive	sholl
																											82	1	sholl_intersections	fem	naive	sholl
																											83	1	sholl_intersections	fem	naive	sholl
																											84	1	sholl_intersections	fem	naive	sholl
																											85	1	sholl_intersections	fem	naive	sholl
																											86	1	sholl_intersections	fem	naive	sholl
																											87	1	sholl_intersections	fem	naive	sholl
																											88	1	sholl_intersections	fem	naive	sholl
																											89	2	sholl_intersections	fem	naive	sholl
																											90	1	sholl_intersections	fem	naive	sholl
																											91	1	sholl_intersections	fem	naive	sholl
																											92	1	sholl_intersections	fem	naive	sholl
																											93	1	sholl_intersections	fem	naive	sholl
																											94	1	sholl_intersections	fem	naive	sholl
																											95	1	sholl_intersections	fem	naive	sholl
																											96	1	sholl_intersections	fem	naive	sholl
																											97	1	sholl_intersections	fem	naive	sholl
																											98	1	sholl_intersections	fem	naive	sholl
																											99	1	sholl_intersections	fem	naive	sholl
																											100	1	sholl_intersections	fem	naive	sholl
																											101	1	sholl_intersections	fem	naive	sholl
																											102	1	sholl_intersections	fem	naive	sholl
																											103	1	sholl_intersections	fem	naive	sholl
																											104	0	sholl_intersections	fem	naive	sholl
																											0	0	sholl_intersections	fem	d5	sholl
																											1	4	sholl_intersections	fem	d5	sholl
																											2	5	sholl_intersections	fem	d5	sholl
																											3	5	sholl_intersections	fem	d5	sholl
																											4	6	sholl_intersections	fem	d5	sholl
																											5	6	sholl_intersections	fem	d5	sholl
																											6	6	sholl_intersections	fem	d5	sholl
																											7	6	sholl_intersections	fem	d5	sholl
																											8	6	sholl_intersections	fem	d5	sholl
																											9	7	sholl_intersections	fem	d5	sholl
																											10	10	sholl_intersections	fem	d5	sholl
																											11	12	sholl_intersections	fem	d5	sholl
																											12	9	sholl_intersections	fem	d5	sholl
																											13	10	sholl_intersections	fem	d5	sholl
																											14	11	sholl_intersections	fem	d5	sholl
																											15	12	sholl_intersections	fem	d5	sholl
																											16	17	sholl_intersections	fem	d5	sholl
																											17	13	sholl_intersections	fem	d5	sholl
																											18	9	sholl_intersections	fem	d5	sholl
																											19	8	sholl_intersections	fem	d5	sholl
																											20	10	sholl_intersections	fem	d5	sholl
																											21	11	sholl_intersections	fem	d5	sholl
																											22	11	sholl_intersections	fem	d5	sholl
																											23	10	sholl_intersections	fem	d5	sholl
																											24	9	sholl_intersections	fem	d5	sholl
																											25	8	sholl_intersections	fem	d5	sholl
																											26	11	sholl_intersections	fem	d5	sholl
																											27	8	sholl_intersections	fem	d5	sholl
																											28	8	sholl_intersections	fem	d5	sholl
																											29	5	sholl_intersections	fem	d5	sholl
																											30	6	sholl_intersections	fem	d5	sholl
																											31	7	sholl_intersections	fem	d5	sholl
																											32	8	sholl_intersections	fem	d5	sholl
																											33	6	sholl_intersections	fem	d5	sholl
																											34	5	sholl_intersections	fem	d5	sholl
																											35	4	sholl_intersections	fem	d5	sholl
																											36	5	sholl_intersections	fem	d5	sholl
																											37	4	sholl_intersections	fem	d5	sholl
																											38	3	sholl_intersections	fem	d5	sholl
																											39	2	sholl_intersections	fem	d5	sholl
																											40	2	sholl_intersections	fem	d5	sholl
																											41	2	sholl_intersections	fem	d5	sholl
																											42	2	sholl_intersections	fem	d5	sholl
																											43	2	sholl_intersections	fem	d5	sholl
																											44	2	sholl_intersections	fem	d5	sholl
																											45	2	sholl_intersections	fem	d5	sholl
																											46	2	sholl_intersections	fem	d5	sholl
																											47	2	sholl_intersections	fem	d5	sholl
																											48	3	sholl_intersections	fem	d5	sholl
																											49	4	sholl_intersections	fem	d5	sholl
																											50	4	sholl_intersections	fem	d5	sholl
																											51	4	sholl_intersections	fem	d5	sholl
																											52	4	sholl_intersections	fem	d5	sholl
																											53	3	sholl_intersections	fem	d5	sholl
																											54	1	sholl_intersections	fem	d5	sholl
																											55	1	sholl_intersections	fem	d5	sholl
																											56	1	sholl_intersections	fem	d5	sholl
																											57	1	sholl_intersections	fem	d5	sholl
																											58	1	sholl_intersections	fem	d5	sholl
																											59	1	sholl_intersections	fem	d5	sholl
																											60	0	sholl_intersections	fem	d5	sholl
																											0	0	sholl_intersections	fem	naive	sholl
																											1	3	sholl_intersections	fem	naive	sholl
																											2	3	sholl_intersections	fem	naive	sholl
																											3	3	sholl_intersections	fem	naive	sholl
																											4	3	sholl_intersections	fem	naive	sholl
																											5	4	sholl_intersections	fem	naive	sholl
																											6	4	sholl_intersections	fem	naive	sholl
																											7	5	sholl_intersections	fem	naive	sholl
																											8	5	sholl_intersections	fem	naive	sholl
																											9	5	sholl_intersections	fem	naive	sholl
																											10	4	sholl_intersections	fem	naive	sholl
																											11	3	sholl_intersections	fem	naive	sholl
																											12	5	sholl_intersections	fem	naive	sholl
																											13	9	sholl_intersections	fem	naive	sholl
																											14	9	sholl_intersections	fem	naive	sholl
																											15	9	sholl_intersections	fem	naive	sholl
																											16	8	sholl_intersections	fem	naive	sholl
																											17	5	sholl_intersections	fem	naive	sholl
																											18	7	sholl_intersections	fem	naive	sholl
																											19	9	sholl_intersections	fem	naive	sholl
																											20	8	sholl_intersections	fem	naive	sholl
																											21	9	sholl_intersections	fem	naive	sholl
																											22	8	sholl_intersections	fem	naive	sholl
																											23	9	sholl_intersections	fem	naive	sholl
																											24	10	sholl_intersections	fem	naive	sholl
																											25	13	sholl_intersections	fem	naive	sholl
																											26	12	sholl_intersections	fem	naive	sholl
																											27	9	sholl_intersections	fem	naive	sholl
																											28	10	sholl_intersections	fem	naive	sholl
																											29	8	sholl_intersections	fem	naive	sholl
																											30	6	sholl_intersections	fem	naive	sholl
																											31	6	sholl_intersections	fem	naive	sholl
																											32	6	sholl_intersections	fem	naive	sholl
																											33	7	sholl_intersections	fem	naive	sholl
																											34	11	sholl_intersections	fem	naive	sholl
																											35	13	sholl_intersections	fem	naive	sholl
																											36	13	sholl_intersections	fem	naive	sholl
																											37	14	sholl_intersections	fem	naive	sholl
																											38	12	sholl_intersections	fem	naive	sholl
																											39	10	sholl_intersections	fem	naive	sholl
																											40	9	sholl_intersections	fem	naive	sholl
																											41	11	sholl_intersections	fem	naive	sholl
																											42	12	sholl_intersections	fem	naive	sholl
																											43	12	sholl_intersections	fem	naive	sholl
																											44	11	sholl_intersections	fem	naive	sholl
																											45	10	sholl_intersections	fem	naive	sholl
																											46	6	sholl_intersections	fem	naive	sholl
																											47	4	sholl_intersections	fem	naive	sholl
																											48	4	sholl_intersections	fem	naive	sholl
																											49	4	sholl_intersections	fem	naive	sholl
																											50	3	sholl_intersections	fem	naive	sholl
																											51	3	sholl_intersections	fem	naive	sholl
																											52	3	sholl_intersections	fem	naive	sholl
																											53	3	sholl_intersections	fem	naive	sholl
																											54	3	sholl_intersections	fem	naive	sholl
																											55	6	sholl_intersections	fem	naive	sholl
																											56	4	sholl_intersections	fem	naive	sholl
																											57	7	sholl_intersections	fem	naive	sholl
																											58	5	sholl_intersections	fem	naive	sholl
																											59	5	sholl_intersections	fem	naive	sholl
																											60	2	sholl_intersections	fem	naive	sholl
																											61	1	sholl_intersections	fem	naive	sholl
																											62	1	sholl_intersections	fem	naive	sholl
																											63	2	sholl_intersections	fem	naive	sholl
																											64	2	sholl_intersections	fem	naive	sholl
																											65	3	sholl_intersections	fem	naive	sholl
																											66	1	sholl_intersections	fem	naive	sholl
																											67	1	sholl_intersections	fem	naive	sholl
																											68	1	sholl_intersections	fem	naive	sholl
																											69	0	sholl_intersections	fem	naive	sholl
																											0	0	sholl_intersections	male	naive	sholl
																											1	4	sholl_intersections	male	naive	sholl
																											2	4	sholl_intersections	male	naive	sholl
																											3	4	sholl_intersections	male	naive	sholl
																											4	4	sholl_intersections	male	naive	sholl
																											5	5	sholl_intersections	male	naive	sholl
																											6	7	sholl_intersections	male	naive	sholl
																											7	5	sholl_intersections	male	naive	sholl
																											8	5	sholl_intersections	male	naive	sholl
																											9	6	sholl_intersections	male	naive	sholl
																											10	8	sholl_intersections	male	naive	sholl
																											11	8	sholl_intersections	male	naive	sholl
																											12	8	sholl_intersections	male	naive	sholl
																											13	7	sholl_intersections	male	naive	sholl
																											14	9	sholl_intersections	male	naive	sholl
																											15	10	sholl_intersections	male	naive	sholl
																											16	12	sholl_intersections	male	naive	sholl
																											17	13	sholl_intersections	male	naive	sholl
																											18	13	sholl_intersections	male	naive	sholl
																											19	15	sholl_intersections	male	naive	sholl
																											20	18	sholl_intersections	male	naive	sholl
																											21	13	sholl_intersections	male	naive	sholl
																											22	13	sholl_intersections	male	naive	sholl
																											23	15	sholl_intersections	male	naive	sholl
																											24	20	sholl_intersections	male	naive	sholl
																											25	18	sholl_intersections	male	naive	sholl
																											26	17	sholl_intersections	male	naive	sholl
																											27	14	sholl_intersections	male	naive	sholl
																											28	12	sholl_intersections	male	naive	sholl
																											29	18	sholl_intersections	male	naive	sholl
																											30	18	sholl_intersections	male	naive	sholl
																											31	17	sholl_intersections	male	naive	sholl
																											32	17	sholl_intersections	male	naive	sholl
																											33	15	sholl_intersections	male	naive	sholl
																											34	12	sholl_intersections	male	naive	sholl
																											35	11	sholl_intersections	male	naive	sholl
																											36	14	sholl_intersections	male	naive	sholl
																											37	15	sholl_intersections	male	naive	sholl
																											38	16	sholl_intersections	male	naive	sholl
																											39	12	sholl_intersections	male	naive	sholl
																											40	11	sholl_intersections	male	naive	sholl
																											41	11	sholl_intersections	male	naive	sholl
																											42	10	sholl_intersections	male	naive	sholl
																											43	11	sholl_intersections	male	naive	sholl
																											44	9	sholl_intersections	male	naive	sholl
																											45	9	sholl_intersections	male	naive	sholl
																											46	9	sholl_intersections	male	naive	sholl
																											47	7	sholl_intersections	male	naive	sholl
																											48	7	sholl_intersections	male	naive	sholl
																											49	5	sholl_intersections	male	naive	sholl
																											50	4	sholl_intersections	male	naive	sholl
																											51	5	sholl_intersections	male	naive	sholl
																											52	5	sholl_intersections	male	naive	sholl
																											53	5	sholl_intersections	male	naive	sholl
																											54	5	sholl_intersections	male	naive	sholl
																											55	7	sholl_intersections	male	naive	sholl
																											56	10	sholl_intersections	male	naive	sholl
																											57	6	sholl_intersections	male	naive	sholl
																											58	5	sholl_intersections	male	naive	sholl
																											59	4	sholl_intersections	male	naive	sholl
																											60	3	sholl_intersections	male	naive	sholl
																											61	4	sholl_intersections	male	naive	sholl
																											62	2	sholl_intersections	male	naive	sholl
																											63	2	sholl_intersections	male	naive	sholl
																											64	0	sholl_intersections	male	naive	sholl
																											0	0	sholl_intersections	male	naive	sholl
																											1	4	sholl_intersections	male	naive	sholl
																											2	5	sholl_intersections	male	naive	sholl
																											3	7	sholl_intersections	male	naive	sholl
																											4	7	sholl_intersections	male	naive	sholl
																											5	7	sholl_intersections	male	naive	sholl
																											6	11	sholl_intersections	male	naive	sholl
																											7	10	sholl_intersections	male	naive	sholl
																											8	12	sholl_intersections	male	naive	sholl
																											9	15	sholl_intersections	male	naive	sholl
																											10	14	sholl_intersections	male	naive	sholl
																											11	12	sholl_intersections	male	naive	sholl
																											12	13	sholl_intersections	male	naive	sholl
																											13	12	sholl_intersections	male	naive	sholl
																											14	13	sholl_intersections	male	naive	sholl
																											15	17	sholl_intersections	male	naive	sholl
																											16	17	sholl_intersections	male	naive	sholl
																											17	14	sholl_intersections	male	naive	sholl
																											18	17	sholl_intersections	male	naive	sholl
																											19	13	sholl_intersections	male	naive	sholl
																											20	14	sholl_intersections	male	naive	sholl
																											21	15	sholl_intersections	male	naive	sholl
																											22	14	sholl_intersections	male	naive	sholl
																											23	15	sholl_intersections	male	naive	sholl
																											24	14	sholl_intersections	male	naive	sholl
																											25	14	sholl_intersections	male	naive	sholl
																											26	13	sholl_intersections	male	naive	sholl
																											27	14	sholl_intersections	male	naive	sholl
																											28	13	sholl_intersections	male	naive	sholl
																											29	14	sholl_intersections	male	naive	sholl
																											30	14	sholl_intersections	male	naive	sholl
																											31	14	sholl_intersections	male	naive	sholl
																											32	15	sholl_intersections	male	naive	sholl
																											33	16	sholl_intersections	male	naive	sholl
																											34	18	sholl_intersections	male	naive	sholl
																											35	14	sholl_intersections	male	naive	sholl
																											36	13	sholl_intersections	male	naive	sholl
																											37	15	sholl_intersections	male	naive	sholl
																											38	17	sholl_intersections	male	naive	sholl
																											39	15	sholl_intersections	male	naive	sholl
																											40	13	sholl_intersections	male	naive	sholl
																											41	9	sholl_intersections	male	naive	sholl
																											42	10	sholl_intersections	male	naive	sholl
																											43	10	sholl_intersections	male	naive	sholl
																											44	6	sholl_intersections	male	naive	sholl
																											45	6	sholl_intersections	male	naive	sholl
																											46	5	sholl_intersections	male	naive	sholl
																											47	4	sholl_intersections	male	naive	sholl
																											48	4	sholl_intersections	male	naive	sholl
																											49	3	sholl_intersections	male	naive	sholl
																											50	3	sholl_intersections	male	naive	sholl
																											51	5	sholl_intersections	male	naive	sholl
																											52	5	sholl_intersections	male	naive	sholl
																											53	3	sholl_intersections	male	naive	sholl
																											54	3	sholl_intersections	male	naive	sholl
																											55	3	sholl_intersections	male	naive	sholl
																											56	2	sholl_intersections	male	naive	sholl
																											57	0	sholl_intersections	male	naive	sholl
																												Chisq	DF	Pr..Chisq.
																											(Intercept)	1267.01	1	1.66553e-277
																											Z_Radius	13.4173	1	0.00024931
																											timepoint	4.25203	1	0.0392035
																											Z_Radius:timepoint	1.19783	1	0.273755
																												Estimate	Std..Error	z.value	Pr...z..
																											naïve - d5	0.242044	0.11738	2.06204	0.0392035

## Sheet: Fig. 2 data+ stats
Related to Figure panel 2C.					Related to Figure panel 2D.					Related to Figure panel 2E.								Related to Figure panel 2F.
sex	Genotype	Eye	Count		sex	Genotype	Eye	Density		sex	Genotype	Eye	Count					sex	Genotype	Eye	Density
Female	CX3CR1 creERT2het	Contralateral	45647		Female	CX3CR1 creERT2het	Contralateral	2765.67		Female	CX3CR1 creERT2het	Contralateral	45647					Female	CX3CR1 creERT2het	Contralateral	2765.67
Female	CX3CR1 creERT2het	Contralateral	46882		Female	CX3CR1 creERT2het	Contralateral	2561.65		Female	CX3CR1 creERT2het	Contralateral	46882					Female	CX3CR1 creERT2het	Contralateral	2561.65
Female	CX3CR1 creERT2het	Contralateral	45801		Female	CX3CR1 creERT2het	Contralateral	2596.4		Female	CX3CR1 creERT2het	Contralateral	45801					Female	CX3CR1 creERT2het	Contralateral	2596.4
Female	CX3CR1 creERT2het	Contralateral	50882		Female	CX3CR1 creERT2het	Contralateral	3139.64		Female	CX3CR1 creERT2het	Contralateral	50882					Female	CX3CR1 creERT2het	Contralateral	3139.64
Male	CX3CR1 creERT2het	Contralateral	49421		Male	CX3CR1 creERT2het	Contralateral	3033.36		Male	CX3CR1 creERT2het	Contralateral	49421					Male	CX3CR1 creERT2het	Contralateral	3033.36
Male	CX3CR1 creERT2het	Contralateral	48396		Male	CX3CR1 creERT2het	Contralateral	2456.18		Male	CX3CR1 creERT2het	Contralateral	48396					Male	CX3CR1 creERT2het	Contralateral	2456.18
Male	CX3CR1 creERT2het	Contralateral	52292		Male	CX3CR1 creERT2het	Contralateral	2641.17		Male	CX3CR1 creERT2het	Contralateral	52292					Male	CX3CR1 creERT2het	Contralateral	2641.17
Male	CX3CR1 creERT2het	Contralateral	51851		Male	CX3CR1 creERT2het	Contralateral	2840.76		Male	CX3CR1 creERT2het	Contralateral	51851					Male	CX3CR1 creERT2het	Contralateral	2840.76
Male	CX3CR1 creERT2het	Contralateral	49047		Male	CX3CR1 creERT2het	Contralateral	3121.36		Male	CX3CR1 creERT2het	Contralateral	49047					Male	CX3CR1 creERT2het	Contralateral	3121.36
Male	CX3CR1 creERT2het	Contralateral	44368		Male	CX3CR1 creERT2het	Contralateral	2827.53		Male	CX3CR1 creERT2het	Contralateral	44368					Male	CX3CR1 creERT2het	Contralateral	2827.53
Female	CX3CR1 creERT2het	Naive	47905		Female	CX3CR1 creERT2het	Naive	2741.32		Female	CX3CR1 creERT2het	Naive	47905					Female	CX3CR1 creERT2het	Naive	2741.32
Female	CX3CR1 creERT2het	Naive	46461		Female	CX3CR1 creERT2het	Naive	2862.03		Female	CX3CR1 creERT2het	Naive	46461					Female	CX3CR1 creERT2het	Naive	2862.03
Female	CX3CR1 creERT2het	Naive	43120		Female	CX3CR1 creERT2het	Naive	2661.95		Female	CX3CR1 creERT2het	Naive	43120					Female	CX3CR1 creERT2het	Naive	2661.95
Female	CX3CR1 creERT2het	Naive	49956		Female	CX3CR1 creERT2het	Naive	2707.71		Female	CX3CR1 creERT2het	Naive	49956					Female	CX3CR1 creERT2het	Naive	2707.71
Male	CX3CR1 creERT2het	Naive	50350		Male	CX3CR1 creERT2het	Naive	2824.47		Male	CX3CR1 creERT2het	Naive	50350					Male	CX3CR1 creERT2het	Naive	2824.47
Male	CX3CR1 creERT2het	Naive	50325		Male	CX3CR1 creERT2het	Naive	2828.69		Male	CX3CR1 creERT2het	Naive	50325					Male	CX3CR1 creERT2het	Naive	2828.69
Male	CX3CR1 creERT2het	Naive	49035		Male	CX3CR1 creERT2het	Naive	3122.52		Male	CX3CR1 creERT2het	Naive	49035					Male	CX3CR1 creERT2het	Naive	3122.52
Male	CX3CR1 creERT2het	Naive	48854		Male	CX3CR1 creERT2het	Naive	2889.54		Male	CX3CR1 creERT2het	Naive	48854					Male	CX3CR1 creERT2het	Naive	2889.54
shapiro	W	pval	normal		shapiro	W	pval	normal		shapiro	W	pval	normal					shapiro	W	pval	normal
Naïve	0.84261	0.08012	TRUE		Naïve	0.90526	0.3219	TRUE		Female_Naïve	0.982	0.916	TRUE					Female_Naïve	0.931	0.603	TRUE
Contralateral	0.95092	0.6794	TRUE		Contralateral	0.93691	0.5191	TRUE		Female_Contralateral	0.793	0.091	TRUE					Female_Contralateral	0.861	0.264	TRUE
										Male_Naïve	0.789	0.084	TRUE					Male_Naïve	0.779	0.069	TRUE
levene	F	pval	equal_var		levene	F	pval	equal_var		Male_Contralateral	0.915	0.468	TRUE					Male_Contralateral	0.964	0.853	TRUE
Count	0.5587	0.4656	TRUE		Density	3.2818	0.08886	FALSE
										levene	F	pval	equal_var					levene	F	pval	equal_var
										Count	0.6125	0.618	TRUE					Density	0.9615	0.4381	TRUE
	DF	pval	Test			DF	pval	Test			Source	DF	F	p-unc	np2	Test			Source	DF	F	p-unc	np2	Test
Count	16	0.8692	ttest		Density	14.928	0.7348	Welch		0	sex_id	3	1.342	0.301	0.223	Anova		0	sex_id	3	0.562	0.649	0.107	Anova
										1	Within	14				Anova		1	Within	14				Anova

## Sheet: Fig. 3 data+ stats
Related to Figure panel 3C.						Related to Figure panel 3D.							Related to Figure panel 3E.
sex	Genotype	Eye	Count	Density		sex	Genotype	Eye	Count	Density			sex	Genotype	Eye	Count	Density
Female	C57BL6J	Contralateral	45457	2868.13		Female	C57BL6J	Contralateral	45457	2868.13			Female	C57BL6J	Contralateral	45457	2868.13
Female	C57BL6J	Contralateral	50068	2980.65		Female	C57BL6J	Contralateral	50068	2980.65			Female	C57BL6J	Contralateral	50068	2980.65
Female	C57BL6J	Contralateral	49421	2891.74		Female	C57BL6J	Contralateral	49421	2891.74			Female	C57BL6J	Contralateral	49421	2891.74
Female	C57BL6J	Contralateral	50882	3139.64		Female	C57BL6J	Contralateral	50882	3139.64			Female	C57BL6J	Contralateral	50882	3139.64
Female	C57BL6J	Contralateral	46610	2713.89		Female	C57BL6J	Contralateral	46610	2713.89			Female	C57BL6J	Contralateral	46610	2713.89
Male	C57BL6J	Contralateral	50528	2843.82		Male	C57BL6J	Contralateral	50528	2843.82			Male	C57BL6J	Contralateral	50528	2843.82
Male	C57BL6J	Contralateral	48141	2456.18		Male	C57BL6J	Contralateral	48141	2456.18			Male	C57BL6J	Contralateral	48141	2456.18
Male	C57BL6J	Contralateral	47566	2994.37		Male	C57BL6J	Contralateral	47566	2994.37			Male	C57BL6J	Contralateral	47566	2994.37
Female	C57BL6J	naïve	49823	2836.53		Female	C57BL6J	naïve	49823	2836.53			Female	C57BL6J	naïve	49823	2836.53
Female	C57BL6J	naïve	45829	3113.84		Female	C57BL6J	naïve	45829	3113.84			Female	C57BL6J	naïve	45829	3113.84
Female	C57BL6J	naïve	48000	2863.21		Female	C57BL6J	naïve	48000	2863.21			Female	C57BL6J	naïve	48000	2863.21
Male	C57BL6J	naïve	49106	2941.18		Male	C57BL6J	naïve	49106	2941.18			Male	C57BL6J	naïve	49106	2941.18
Male	C57BL6J	naïve	47905	2731.24		Male	C57BL6J	naïve	47905	2731.24			Male	C57BL6J	naïve	47905	2731.24
Male	C57BL6J	naïve	46542	2576.54		Male	C57BL6J	naïve	46542	2576.54			Male	C57BL6J	naïve	46542	2576.54
													Female	CX3CR1 creERT2het	Contralateral	45647	2765.67
Count:						Count:							Female	CX3CR1 creERT2het	Contralateral	46882	2561.65
													Female	CX3CR1 creERT2het	Contralateral	45801	2596.4
shapiro	W	pval	normal			shapiro	W	pval	normal				Female	CX3CR1 creERT2het	Contralateral	50882	3139.64
Naïve	0.96239	0.838	TRUE			Female Naïve	0.99748	0.904	TRUE				Male	CX3CR1 creERT2het	Contralateral	49421	3033.36
Contralateral	0.94241	0.6349	TRUE			Female contralateral	0.90392	0.4319	TRUE				Male	CX3CR1 creERT2het	Contralateral	48396	2456.18
						Male Naïve	0.99867	0.9304	TRUE				Male	CX3CR1 creERT2het	Contralateral	52292	2641.17
levene	F	pval	equal_var			Male Contralateral	0.88909	0.3516	TRUE				Male	CX3CR1 creERT2het	Contralateral	51851	2840.76
Count	12	0.5588	TRUE										Male	CX3CR1 creERT2het	Contralateral	49047	3121.36
						levene	F	pval	equal_var				Male	CX3CR1 creERT2het	Contralateral	44368	2827.53
						Count	2.5819	0.1341	TRUE				Female	CX3CR1 creERT2het	naïve	47905	2741.32
													Female	CX3CR1 creERT2het	naïve	46461	2862.03
	df	pval	Test				Source	DF	F	p-unc	np2	Test	Female	CX3CR1 creERT2het	naïve	43120	2661.95
Count	12	0.4711	ttest			0	sex_id	3	0.165	0.917	0.047	Anova	Female	CX3CR1 creERT2het	naïve	49956	2707.71
Naïve vs Contralateral						1	Within	10				Anova	Male	CX3CR1 creERT2het	naïve	50350	2824.47
													Male	CX3CR1 creERT2het	naïve	50325	2828.69
Density:						Density:							Male	CX3CR1 creERT2het	naïve	49035	3122.52
													Male	CX3CR1 creERT2het	naïve	48854	2889.54
shapiro	W	pval	normal			shapiro	W	pval	normal
Naïve	0.99113	0.9917	TRUE			Female Naïve	0.82143	0.1667	TRUE				Count:
Contralateral	0.93846	0.596	TRUE			Female contralateral	0.98259	0.948	TRUE
						Male Naïve	0.99241	0.8334	TRUE				shapiro	W	pval	normal
levene	F	pval	equal_var			Male Contralateral	0.93924	0.5243	TRUE				C57BL6J Naïve	0.96239	0.838	TRUE
Density	1.2117	0.2926	TRUE										C57BL6J contralateral	0.94241	0.6349	TRUE
						levene	F	pval	equal_var				CX3CR1 creERT2 Naïve	0.84261	0.08012	TRUE
						Count	12	1.3006	TRUE				CX3CR1 creERT2 Contralateral	0.95092	0.6794	TRUE
	DF	pval	Test				Source	DF	F	p-unc	np2	Test	levene	F	pval	equal_var
Density	12	0.8733	ttest			0	sex_id	3	0.899	0.475	0.212	Anova	Count	0.9072	0.4501	TRUE
Naïve vs Contralateral						1	Within	10				Anova
														Source	DF	F	p-unc	np2	Test
													0	sex_id	3	0.127	0.943	0.013	Anova
													1	Within	28				Anova
													Density:
													shapiro	W	pval	normal
													C57BL6J Naïve	0.99113	0.9917	TRUE
													C57BL6J contralateral	0.93846	0.596	TRUE
													CX3CR1 creERT2 Naïve	0.90526	0.3219	TRUE
													CX3CR1 creERT2 Contralateral	0.93691	0.5191	TRUE
													levene	F	pval	equal_var
													Density	1.0075	0.4041	TRUE
														Source	DF	F	p-unc	np2	Test
													0	sex_id	3	0.157	0.925	0.017	Anova
													1	Within	28				Anova

## Sheet: Fig. 4 data+ stats
Related to Figure panel 4F						Related to Figure panel 4G.							Related to Figure panel 4H.
sex	Genotype	Eye	ID	Brn3/RBPMS		sex	Genotype	Eye	Count	Density			sex	Marker	Eye	Count	Density
Male	WT	Contralateral	411	0.936689		Male	WT	Contralateral	47329	2663.78			Female	RBPMS	Contralateral	45457	2868.13
Female	WT	Contralateral	650	0.888114		Female	WT	Contralateral	40371	2547.23			Female	RBPMS	Contralateral	50068	2980.65
Female	WT	Contralateral	651	0.987098		Female	WT	Contralateral	49422	2942.2			Female	RBPMS	Contralateral	49421	2891.74
Female	WT	Contralateral	652	0.751745		Female	WT	Contralateral	37152	2427.77			Female	RBPMS	Contralateral	50882	3139.64
Male	WT	Contralateral	409	0.88578		Male	WT	Contralateral	42133	2652.35			Female	RBPMS	Contralateral	46610	2713.89
Female	WT	Contralateral	648	1.05003		Female	WT	Contralateral	48942	2849.67			Male	RBPMS	Contralateral	50528	2843.82
Male	WT	Contralateral	408	0.840365		Male	WT	Contralateral	40456	2727.86			Male	RBPMS	Contralateral	48141	2456.18
Female	WT	naïve	408354	0.713185		Female	WT	naïve	35533	2022.97			Male	RBPMS	Contralateral	47566	2994.37
Female	WT	naïve	408353	0.846931		Female	WT	naïve	38814	2637.2			Female	RBPMS	naïve	49823	2836.53
Male	WT	naïve	402375	0.889179		Male	WT	naïve	43664	2615.23			Female	RBPMS	naïve	45829	3113.84
Male	WT	naïve	402377	0.995804		Male	WT	naïve	47704	2719.79			Female	RBPMS	naïve	48000	2863.21
													Male	RBPMS	naïve	49106	2941.18
						Count:							Male	RBPMS	naïve	47905	2731.24
													Male	RBPMS	naïve	46542	2576.54
shapiro	W	pval	normal			shapiro	W	pval	normal				Male	Brn3a	Contralateral	47329	2663.78
Naïve	0.98764	0.9451	TRUE			Naïve	0.9784	0.8926	TRUE				Female	Brn3a	Contralateral	40371	2547.23
Contralateral	0.98805	0.989	TRUE			Contralateral	0.89594	0.3071	TRUE				Female	Brn3a	Contralateral	49422	2942.2
													Female	Brn3a	Contralateral	37152	2427.77
levene	F	pval	equal_var			levene	F	pval	equal_var				Male	Brn3a	Contralateral	42133	2652.35
Count	0.0633	0.807	TRUE			Count	0.0328	0.8602	TRUE				Female	Brn3a	Contralateral	48942	2849.67
													Male	Brn3a	Contralateral	40456	2727.86
													Female	Brn3a	naïve	35533	2022.97
													Female	Brn3a	naïve	38814	2637.2
	DF	pval	Test				DF	pval	Test				Male	Brn3a	naïve	43664	2615.23
Count	9	0.491	ttest			Count	9	0.491	ttest				Male	Brn3a	naïve	47704	2719.79
Naïve vs Contralateral						Naïve vs Contralateral
						Density:							Count:
Descriptive statistics	n	mean	sd			shapiro	W	pval	normal				shapiro	W	pval	normal
Contralateral + Naïve	11	0.89	0.1			Naïve	0.75612	0.044	FALSE				RBPMS Naïve	0.96239	0.838	TRUE
Contralateral	7	0.91	0.1			Contralateral	0.98385	0.9761	TRUE				RBPMS contralateral	0.94241	0.6349	TRUE
Naïve	4	0.86	0.12										Brn3a Naïve	0.9784	0.8926	TRUE
						levene	F	pval	equal_var				Brn3a Contralateral	0.89594	0.3071	TRUE
						Density	0.1979	0.6669	TRUE
													levene	F	pval	equal_var
													Count	4.4092	0.01484	FALSE
							DF	pval	Test
						Density	8	0.315	Wilcox					DF	chi-squared	pval	Test
						Naïve vs Contralateral							Count	3	8.439	0.03776	kruskal wallis
														A	B	t-statistic	p	p adjusted (bonferroni)	Posthoc
													Count	Brn3_Contralateral	Brn3_naïve	0.872411	0.1964	1	Connover
													Count	Brn3_Contralateral	RBPMS_Contralateral	-2.41262	0.0125	0.0752	Connover
													Count	Brn3_naïve	RBPMS_Contralateral	-2.93198	0.004	0.0239	Connover
													Count	Brn3_Contralateral	RBPMS_naïve	-1.54691	0.0684	0.4105	Connover
													Count	Brn3_naïve	RBPMS_naïve	-2.18038	0.0204	0.1222	Connover
													Count	RBPMS_Contralateral	RBPMS_naïve	0.718492	0.2402	1	Connover
													Density:
													shapiro	W	pval	normal
													RBPMS Naïve	0.99113	0.9917	TRUE
													RBPMS contralateral	0.93846	0.596	TRUE
													Brn3a Naïve	0.75612	0.044	FALSE
													Brn3a Contralateral	0.98385	0.9761	TRUE
													0	F	pval	equal_var
													Density	0.1085	0.9542	TRUE
														df	chi-squared	pval	Test
													Count	3	7.2267	0.06501	kruskal wallis

## Sheet: Fig. S1 data+ stats
Related to Figure panel S1C						Related to Figure panel S1E.							Related to Figure panel S1G.
Radius	Value	surface_type	sex	timepoint	parameter	sex	Genotype	Eye	Count	Density			sex	Eye	percentage of microglia with cups
0	0	sholl_intersections	fem	naive	sholl	Female	WT	crush	4107	250.198			Male	Crush	11.4943
1	3	sholl_intersections	fem	naive	sholl	Male	WT	crush	4263	229.165			Female	Crush	15.3153
2	5	sholl_intersections	fem	naive	sholl	Female	WT	crush	3952	247.162			Male	Crush	13.5135
3	5	sholl_intersections	fem	naive	sholl	Male	WT	crush	3900	217.065			Male	Crush	18.6047
4	5	sholl_intersections	fem	naive	sholl	Female	WT	crush	3943	234.679			Male	Naïve	0
5	5	sholl_intersections	fem	naive	sholl	Female	WT	Naive	47905	2741.32			Female	Naïve	0
6	5	sholl_intersections	fem	naive	sholl	Female	WT	Naive	46461	2862.03			Male	Naïve	0
7	7	sholl_intersections	fem	naive	sholl	Female	WT	Naive	43120	2661.95
8	7	sholl_intersections	fem	naive	sholl	Female	WT	Naive	49956	2707.71			shapiro	W	pval	normal
9	7	sholl_intersections	fem	naive	sholl	Male	WT	Naive	50350	2824.47			Naïve	0.98512	0.9313	TRUE
10	10	sholl_intersections	fem	naive	sholl	Male	WT	Naive	50325	2828.69
11	9	sholl_intersections	fem	naive	sholl	Male	WT	Naive	49035	3122.52
12	9	sholl_intersections	fem	naive	sholl	Male	WT	Naive	48854	2889.54			levene	F	pval	equal_var
13	11	sholl_intersections	fem	naive	sholl								Count	5.4192	0.06739	TRUE
14	12	sholl_intersections	fem	naive	sholl	Count:
15	12	sholl_intersections	fem	naive	sholl
16	13	sholl_intersections	fem	naive	sholl	shapiro	W	pval	normal
17	10	sholl_intersections	fem	naive	sholl	Naïve	0.84261	0.08012	TRUE					DF	pval	Test
18	10	sholl_intersections	fem	naive	sholl	Crush	0.86938	0.2639	TRUE				Count	5	0.000426	ttest
19	10	sholl_intersections	fem	naive	sholl								Naïve vs Crush
20	9	sholl_intersections	fem	naive	sholl	levene	F	pval	equal_var
21	7	sholl_intersections	fem	naive	sholl	Count	3.4387	0.09067	TRUE
22	7	sholl_intersections	fem	naive	sholl
23	7	sholl_intersections	fem	naive	sholl
24	8	sholl_intersections	fem	naive	sholl
25	7	sholl_intersections	fem	naive	sholl		DF	pval	Test
26	8	sholl_intersections	fem	naive	sholl	Count	11	11 3.28e-13	ttest
27	9	sholl_intersections	fem	naive	sholl	Naïve vs Crush
28	8	sholl_intersections	fem	naive	sholl
29	7	sholl_intersections	fem	naive	sholl	Density:
30	7	sholl_intersections	fem	naive	sholl
31	9	sholl_intersections	fem	naive	sholl	shapiro	W	pval	normal
32	8	sholl_intersections	fem	naive	sholl	Naïve	0.90526,	0.3219	TRUE
33	11	sholl_intersections	fem	naive	sholl	Crush	0.94888	0.7292	TRUE
34	9	sholl_intersections	fem	naive	sholl
35	10	sholl_intersections	fem	naive	sholl	levene	F	pval	equal_var
36	8	sholl_intersections	fem	naive	sholl	Density	3.6587	0.08215	TRUE
37	8	sholl_intersections	fem	naive	sholl
38	7	sholl_intersections	fem	naive	sholl
39	6	sholl_intersections	fem	naive	sholl
40	10	sholl_intersections	fem	naive	sholl		DF	pval	Test
41	7	sholl_intersections	fem	naive	sholl	Density	11	11 2.85e-13	ttest
42	8	sholl_intersections	fem	naive	sholl	Naïve vs Crush
43	12	sholl_intersections	fem	naive	sholl
44	11	sholl_intersections	fem	naive	sholl
45	9	sholl_intersections	fem	naive	sholl
46	10	sholl_intersections	fem	naive	sholl
47	9	sholl_intersections	fem	naive	sholl
48	9	sholl_intersections	fem	naive	sholl
49	11	sholl_intersections	fem	naive	sholl
50	9	sholl_intersections	fem	naive	sholl
51	10	sholl_intersections	fem	naive	sholl
52	11	sholl_intersections	fem	naive	sholl
53	13	sholl_intersections	fem	naive	sholl
54	15	sholl_intersections	fem	naive	sholl
55	14	sholl_intersections	fem	naive	sholl
56	16	sholl_intersections	fem	naive	sholl
57	14	sholl_intersections	fem	naive	sholl
58	14	sholl_intersections	fem	naive	sholl
59	16	sholl_intersections	fem	naive	sholl
60	11	sholl_intersections	fem	naive	sholl
61	8	sholl_intersections	fem	naive	sholl
62	7	sholl_intersections	fem	naive	sholl
63	7	sholl_intersections	fem	naive	sholl
64	7	sholl_intersections	fem	naive	sholl
65	6	sholl_intersections	fem	naive	sholl
66	5	sholl_intersections	fem	naive	sholl
67	6	sholl_intersections	fem	naive	sholl
68	5	sholl_intersections	fem	naive	sholl
69	6	sholl_intersections	fem	naive	sholl
70	5	sholl_intersections	fem	naive	sholl
71	8	sholl_intersections	fem	naive	sholl
72	6	sholl_intersections	fem	naive	sholl
73	3	sholl_intersections	fem	naive	sholl
74	3	sholl_intersections	fem	naive	sholl
75	4	sholl_intersections	fem	naive	sholl
76	5	sholl_intersections	fem	naive	sholl
77	2	sholl_intersections	fem	naive	sholl
78	3	sholl_intersections	fem	naive	sholl
79	3	sholl_intersections	fem	naive	sholl
80	1	sholl_intersections	fem	naive	sholl
81	1	sholl_intersections	fem	naive	sholl
82	1	sholl_intersections	fem	naive	sholl
83	0	sholl_intersections	fem	naive	sholl
0	0	sholl_intersections	fem	naive	sholl
1	6	sholl_intersections	fem	naive	sholl
2	7	sholl_intersections	fem	naive	sholl
3	9	sholl_intersections	fem	naive	sholl
4	10	sholl_intersections	fem	naive	sholl
5	10	sholl_intersections	fem	naive	sholl
6	9	sholl_intersections	fem	naive	sholl
7	9	sholl_intersections	fem	naive	sholl
8	8	sholl_intersections	fem	naive	sholl
9	11	sholl_intersections	fem	naive	sholl
10	11	sholl_intersections	fem	naive	sholl
11	12	sholl_intersections	fem	naive	sholl
12	13	sholl_intersections	fem	naive	sholl
13	12	sholl_intersections	fem	naive	sholl
14	12	sholl_intersections	fem	naive	sholl
15	13	sholl_intersections	fem	naive	sholl
16	14	sholl_intersections	fem	naive	sholl
17	14	sholl_intersections	fem	naive	sholl
18	15	sholl_intersections	fem	naive	sholl
19	14	sholl_intersections	fem	naive	sholl
20	14	sholl_intersections	fem	naive	sholl
21	14	sholl_intersections	fem	naive	sholl
22	16	sholl_intersections	fem	naive	sholl
23	15	sholl_intersections	fem	naive	sholl
24	18	sholl_intersections	fem	naive	sholl
25	16	sholl_intersections	fem	naive	sholl
26	17	sholl_intersections	fem	naive	sholl
27	17	sholl_intersections	fem	naive	sholl
28	21	sholl_intersections	fem	naive	sholl
29	21	sholl_intersections	fem	naive	sholl
30	15	sholl_intersections	fem	naive	sholl
31	14	sholl_intersections	fem	naive	sholl
32	17	sholl_intersections	fem	naive	sholl
33	14	sholl_intersections	fem	naive	sholl
34	17	sholl_intersections	fem	naive	sholl
35	17	sholl_intersections	fem	naive	sholl
36	13	sholl_intersections	fem	naive	sholl
37	15	sholl_intersections	fem	naive	sholl
38	13	sholl_intersections	fem	naive	sholl
39	14	sholl_intersections	fem	naive	sholl
40	13	sholl_intersections	fem	naive	sholl
41	12	sholl_intersections	fem	naive	sholl
42	13	sholl_intersections	fem	naive	sholl
43	11	sholl_intersections	fem	naive	sholl
44	9	sholl_intersections	fem	naive	sholl
45	8	sholl_intersections	fem	naive	sholl
46	6	sholl_intersections	fem	naive	sholl
47	6	sholl_intersections	fem	naive	sholl
48	6	sholl_intersections	fem	naive	sholl
49	7	sholl_intersections	fem	naive	sholl
50	7	sholl_intersections	fem	naive	sholl
51	3	sholl_intersections	fem	naive	sholl
52	3	sholl_intersections	fem	naive	sholl
53	3	sholl_intersections	fem	naive	sholl
54	4	sholl_intersections	fem	naive	sholl
55	4	sholl_intersections	fem	naive	sholl
56	3	sholl_intersections	fem	naive	sholl
57	2	sholl_intersections	fem	naive	sholl
58	3	sholl_intersections	fem	naive	sholl
59	3	sholl_intersections	fem	naive	sholl
60	4	sholl_intersections	fem	naive	sholl
61	5	sholl_intersections	fem	naive	sholl
62	4	sholl_intersections	fem	naive	sholl
63	4	sholl_intersections	fem	naive	sholl
64	4	sholl_intersections	fem	naive	sholl
65	3	sholl_intersections	fem	naive	sholl
66	2	sholl_intersections	fem	naive	sholl
67	1	sholl_intersections	fem	naive	sholl
68	1	sholl_intersections	fem	naive	sholl
69	1	sholl_intersections	fem	naive	sholl
70	0	sholl_intersections	fem	naive	sholl
0	0	sholl_intersections	male	d5	sholl
1	4	sholl_intersections	male	d5	sholl
2	5	sholl_intersections	male	d5	sholl
3	5	sholl_intersections	male	d5	sholl
4	9	sholl_intersections	male	d5	sholl
5	13	sholl_intersections	male	d5	sholl
6	14	sholl_intersections	male	d5	sholl
7	15	sholl_intersections	male	d5	sholl
8	18	sholl_intersections	male	d5	sholl
9	19	sholl_intersections	male	d5	sholl
10	16	sholl_intersections	male	d5	sholl
11	20	sholl_intersections	male	d5	sholl
12	18	sholl_intersections	male	d5	sholl
13	14	sholl_intersections	male	d5	sholl
14	18	sholl_intersections	male	d5	sholl
15	23	sholl_intersections	male	d5	sholl
16	18	sholl_intersections	male	d5	sholl
17	16	sholl_intersections	male	d5	sholl
18	11	sholl_intersections	male	d5	sholl
19	14	sholl_intersections	male	d5	sholl
20	14	sholl_intersections	male	d5	sholl
21	13	sholl_intersections	male	d5	sholl
22	14	sholl_intersections	male	d5	sholl
23	11	sholl_intersections	male	d5	sholl
24	14	sholl_intersections	male	d5	sholl
25	10	sholl_intersections	male	d5	sholl
26	9	sholl_intersections	male	d5	sholl
27	10	sholl_intersections	male	d5	sholl
28	9	sholl_intersections	male	d5	sholl
29	8	sholl_intersections	male	d5	sholl
30	11	sholl_intersections	male	d5	sholl
31	7	sholl_intersections	male	d5	sholl
32	8	sholl_intersections	male	d5	sholl
33	7	sholl_intersections	male	d5	sholl
34	6	sholl_intersections	male	d5	sholl
35	8	sholl_intersections	male	d5	sholl
36	7	sholl_intersections	male	d5	sholl
37	6	sholl_intersections	male	d5	sholl
38	4	sholl_intersections	male	d5	sholl
39	2	sholl_intersections	male	d5	sholl
40	2	sholl_intersections	male	d5	sholl
41	2	sholl_intersections	male	d5	sholl
42	2	sholl_intersections	male	d5	sholl
43	2	sholl_intersections	male	d5	sholl
44	2	sholl_intersections	male	d5	sholl
45	2	sholl_intersections	male	d5	sholl
46	2	sholl_intersections	male	d5	sholl
47	1	sholl_intersections	male	d5	sholl
48	0	sholl_intersections	male	d5	sholl
0	0	sholl_intersections	male	naive	sholl
1	3	sholl_intersections	male	naive	sholl
2	3	sholl_intersections	male	naive	sholl
3	3	sholl_intersections	male	naive	sholl
4	3	sholl_intersections	male	naive	sholl
5	3	sholl_intersections	male	naive	sholl
6	3	sholl_intersections	male	naive	sholl
7	3	sholl_intersections	male	naive	sholl
8	5	sholl_intersections	male	naive	sholl
9	6	sholl_intersections	male	naive	sholl
10	6	sholl_intersections	male	naive	sholl
11	7	sholl_intersections	male	naive	sholl
12	7	sholl_intersections	male	naive	sholl
13	7	sholl_intersections	male	naive	sholl
14	8	sholl_intersections	male	naive	sholl
15	10	sholl_intersections	male	naive	sholl
16	10	sholl_intersections	male	naive	sholl
17	10	sholl_intersections	male	naive	sholl
18	8	sholl_intersections	male	naive	sholl
19	8	sholl_intersections	male	naive	sholl
20	9	sholl_intersections	male	naive	sholl
21	9	sholl_intersections	male	naive	sholl
22	12	sholl_intersections	male	naive	sholl
23	13	sholl_intersections	male	naive	sholl
24	15	sholl_intersections	male	naive	sholl
25	14	sholl_intersections	male	naive	sholl
26	15	sholl_intersections	male	naive	sholl
27	18	sholl_intersections	male	naive	sholl
28	19	sholl_intersections	male	naive	sholl
29	14	sholl_intersections	male	naive	sholl
30	13	sholl_intersections	male	naive	sholl
31	10	sholl_intersections	male	naive	sholl
32	7	sholl_intersections	male	naive	sholl
33	8	sholl_intersections	male	naive	sholl
34	9	sholl_intersections	male	naive	sholl
35	11	sholl_intersections	male	naive	sholl
36	11	sholl_intersections	male	naive	sholl
37	12	sholl_intersections	male	naive	sholl
38	15	sholl_intersections	male	naive	sholl
39	11	sholl_intersections	male	naive	sholl
40	14	sholl_intersections	male	naive	sholl
41	11	sholl_intersections	male	naive	sholl
42	9	sholl_intersections	male	naive	sholl
43	9	sholl_intersections	male	naive	sholl
44	10	sholl_intersections	male	naive	sholl
45	7	sholl_intersections	male	naive	sholl
46	8	sholl_intersections	male	naive	sholl
47	8	sholl_intersections	male	naive	sholl
48	7	sholl_intersections	male	naive	sholl
49	7	sholl_intersections	male	naive	sholl
50	7	sholl_intersections	male	naive	sholl
51	7	sholl_intersections	male	naive	sholl
52	8	sholl_intersections	male	naive	sholl
53	8	sholl_intersections	male	naive	sholl
54	9	sholl_intersections	male	naive	sholl
55	9	sholl_intersections	male	naive	sholl
56	9	sholl_intersections	male	naive	sholl
57	9	sholl_intersections	male	naive	sholl
58	9	sholl_intersections	male	naive	sholl
59	10	sholl_intersections	male	naive	sholl
60	10	sholl_intersections	male	naive	sholl
61	8	sholl_intersections	male	naive	sholl
62	10	sholl_intersections	male	naive	sholl
63	7	sholl_intersections	male	naive	sholl
64	7	sholl_intersections	male	naive	sholl
65	7	sholl_intersections	male	naive	sholl
66	4	sholl_intersections	male	naive	sholl
67	3	sholl_intersections	male	naive	sholl
68	2	sholl_intersections	male	naive	sholl
69	2	sholl_intersections	male	naive	sholl
70	2	sholl_intersections	male	naive	sholl
71	2	sholl_intersections	male	naive	sholl
72	2	sholl_intersections	male	naive	sholl
73	2	sholl_intersections	male	naive	sholl
74	3	sholl_intersections	male	naive	sholl
75	3	sholl_intersections	male	naive	sholl
76	2	sholl_intersections	male	naive	sholl
77	2	sholl_intersections	male	naive	sholl
78	2	sholl_intersections	male	naive	sholl
79	2	sholl_intersections	male	naive	sholl
80	2	sholl_intersections	male	naive	sholl
81	2	sholl_intersections	male	naive	sholl
82	2	sholl_intersections	male	naive	sholl
83	1	sholl_intersections	male	naive	sholl
84	0	sholl_intersections	male	naive	sholl
0	0	sholl_intersections	fem	d5	sholl
1	5	sholl_intersections	fem	d5	sholl
2	6	sholl_intersections	fem	d5	sholl
3	7	sholl_intersections	fem	d5	sholl
4	8	sholl_intersections	fem	d5	sholl
5	9	sholl_intersections	fem	d5	sholl
6	9	sholl_intersections	fem	d5	sholl
7	9	sholl_intersections	fem	d5	sholl
8	10	sholl_intersections	fem	d5	sholl
9	11	sholl_intersections	fem	d5	sholl
10	15	sholl_intersections	fem	d5	sholl
11	15	sholl_intersections	fem	d5	sholl
12	17	sholl_intersections	fem	d5	sholl
13	16	sholl_intersections	fem	d5	sholl
14	21	sholl_intersections	fem	d5	sholl
15	20	sholl_intersections	fem	d5	sholl
16	18	sholl_intersections	fem	d5	sholl
17	16	sholl_intersections	fem	d5	sholl
18	16	sholl_intersections	fem	d5	sholl
19	20	sholl_intersections	fem	d5	sholl
20	16	sholl_intersections	fem	d5	sholl
21	13	sholl_intersections	fem	d5	sholl
22	14	sholl_intersections	fem	d5	sholl
23	11	sholl_intersections	fem	d5	sholl
24	10	sholl_intersections	fem	d5	sholl
25	8	sholl_intersections	fem	d5	sholl
26	8	sholl_intersections	fem	d5	sholl
27	10	sholl_intersections	fem	d5	sholl
28	10	sholl_intersections	fem	d5	sholl
29	8	sholl_intersections	fem	d5	sholl
30	7	sholl_intersections	fem	d5	sholl
31	11	sholl_intersections	fem	d5	sholl
32	8	sholl_intersections	fem	d5	sholl
33	8	sholl_intersections	fem	d5	sholl
34	10	sholl_intersections	fem	d5	sholl
35	8	sholl_intersections	fem	d5	sholl
36	9	sholl_intersections	fem	d5	sholl
37	12	sholl_intersections	fem	d5	sholl
38	9	sholl_intersections	fem	d5	sholl
39	9	sholl_intersections	fem	d5	sholl
40	6	sholl_intersections	fem	d5	sholl
41	7	sholl_intersections	fem	d5	sholl
42	4	sholl_intersections	fem	d5	sholl
43	4	sholl_intersections	fem	d5	sholl
44	3	sholl_intersections	fem	d5	sholl
45	2	sholl_intersections	fem	d5	sholl
46	1	sholl_intersections	fem	d5	sholl
47	1	sholl_intersections	fem	d5	sholl
48	1	sholl_intersections	fem	d5	sholl
49	1	sholl_intersections	fem	d5	sholl
50	1	sholl_intersections	fem	d5	sholl
51	0	sholl_intersections	fem	d5	sholl
0	0	sholl_intersections	fem	naive	sholl
1	3	sholl_intersections	fem	naive	sholl
2	5	sholl_intersections	fem	naive	sholl
3	5	sholl_intersections	fem	naive	sholl
4	5	sholl_intersections	fem	naive	sholl
5	6	sholl_intersections	fem	naive	sholl
6	6	sholl_intersections	fem	naive	sholl
7	9	sholl_intersections	fem	naive	sholl
8	7	sholl_intersections	fem	naive	sholl
9	7	sholl_intersections	fem	naive	sholl
10	8	sholl_intersections	fem	naive	sholl
11	8	sholl_intersections	fem	naive	sholl
12	9	sholl_intersections	fem	naive	sholl
13	10	sholl_intersections	fem	naive	sholl
14	9	sholl_intersections	fem	naive	sholl
15	7	sholl_intersections	fem	naive	sholl
16	7	sholl_intersections	fem	naive	sholl
17	7	sholl_intersections	fem	naive	sholl
18	7	sholl_intersections	fem	naive	sholl
19	7	sholl_intersections	fem	naive	sholl
20	7	sholl_intersections	fem	naive	sholl
21	8	sholl_intersections	fem	naive	sholl
22	8	sholl_intersections	fem	naive	sholl
23	10	sholl_intersections	fem	naive	sholl
24	8	sholl_intersections	fem	naive	sholl
25	10	sholl_intersections	fem	naive	sholl
26	8	sholl_intersections	fem	naive	sholl
27	8	sholl_intersections	fem	naive	sholl
28	8	sholl_intersections	fem	naive	sholl
29	8	sholl_intersections	fem	naive	sholl
30	9	sholl_intersections	fem	naive	sholl
31	10	sholl_intersections	fem	naive	sholl
32	9	sholl_intersections	fem	naive	sholl
33	9	sholl_intersections	fem	naive	sholl
34	8	sholl_intersections	fem	naive	sholl
35	9	sholl_intersections	fem	naive	sholl
36	9	sholl_intersections	fem	naive	sholl
37	9	sholl_intersections	fem	naive	sholl
38	9	sholl_intersections	fem	naive	sholl
39	11	sholl_intersections	fem	naive	sholl
40	12	sholl_intersections	fem	naive	sholl
41	15	sholl_intersections	fem	naive	sholl
42	12	sholl_intersections	fem	naive	sholl
43	11	sholl_intersections	fem	naive	sholl
44	12	sholl_intersections	fem	naive	sholl
45	14	sholl_intersections	fem	naive	sholl
46	13	sholl_intersections	fem	naive	sholl
47	9	sholl_intersections	fem	naive	sholl
48	7	sholl_intersections	fem	naive	sholl
49	6	sholl_intersections	fem	naive	sholl
50	10	sholl_intersections	fem	naive	sholl
51	8	sholl_intersections	fem	naive	sholl
52	7	sholl_intersections	fem	naive	sholl
53	8	sholl_intersections	fem	naive	sholl
54	9	sholl_intersections	fem	naive	sholl
55	11	sholl_intersections	fem	naive	sholl
56	12	sholl_intersections	fem	naive	sholl
57	15	sholl_intersections	fem	naive	sholl
58	13	sholl_intersections	fem	naive	sholl
59	9	sholl_intersections	fem	naive	sholl
60	13	sholl_intersections	fem	naive	sholl
61	13	sholl_intersections	fem	naive	sholl
62	11	sholl_intersections	fem	naive	sholl
63	12	sholl_intersections	fem	naive	sholl
64	10	sholl_intersections	fem	naive	sholl
65	12	sholl_intersections	fem	naive	sholl
66	8	sholl_intersections	fem	naive	sholl
67	9	sholl_intersections	fem	naive	sholl
68	8	sholl_intersections	fem	naive	sholl
69	7	sholl_intersections	fem	naive	sholl
70	10	sholl_intersections	fem	naive	sholl
71	11	sholl_intersections	fem	naive	sholl
72	8	sholl_intersections	fem	naive	sholl
73	6	sholl_intersections	fem	naive	sholl
74	5	sholl_intersections	fem	naive	sholl
75	4	sholl_intersections	fem	naive	sholl
76	4	sholl_intersections	fem	naive	sholl
77	4	sholl_intersections	fem	naive	sholl
78	5	sholl_intersections	fem	naive	sholl
79	6	sholl_intersections	fem	naive	sholl
80	6	sholl_intersections	fem	naive	sholl
81	5	sholl_intersections	fem	naive	sholl
82	5	sholl_intersections	fem	naive	sholl
83	3	sholl_intersections	fem	naive	sholl
84	2	sholl_intersections	fem	naive	sholl
85	1	sholl_intersections	fem	naive	sholl
86	1	sholl_intersections	fem	naive	sholl
87	1	sholl_intersections	fem	naive	sholl
88	1	sholl_intersections	fem	naive	sholl
89	1	sholl_intersections	fem	naive	sholl
90	0	sholl_intersections	fem	naive	sholl
0	0	sholl_intersections	male	d5	sholl
1	7	sholl_intersections	male	d5	sholl
2	11	sholl_intersections	male	d5	sholl
3	13	sholl_intersections	male	d5	sholl
4	14	sholl_intersections	male	d5	sholl
5	20	sholl_intersections	male	d5	sholl
6	20	sholl_intersections	male	d5	sholl
7	20	sholl_intersections	male	d5	sholl
8	18	sholl_intersections	male	d5	sholl
9	21	sholl_intersections	male	d5	sholl
10	18	sholl_intersections	male	d5	sholl
11	12	sholl_intersections	male	d5	sholl
12	15	sholl_intersections	male	d5	sholl
13	14	sholl_intersections	male	d5	sholl
14	14	sholl_intersections	male	d5	sholl
15	14	sholl_intersections	male	d5	sholl
16	15	sholl_intersections	male	d5	sholl
17	11	sholl_intersections	male	d5	sholl
18	11	sholl_intersections	male	d5	sholl
19	14	sholl_intersections	male	d5	sholl
20	10	sholl_intersections	male	d5	sholl
21	12	sholl_intersections	male	d5	sholl
22	10	sholl_intersections	male	d5	sholl
23	6	sholl_intersections	male	d5	sholl
24	5	sholl_intersections	male	d5	sholl
25	7	sholl_intersections	male	d5	sholl
26	6	sholl_intersections	male	d5	sholl
27	4	sholl_intersections	male	d5	sholl
28	5	sholl_intersections	male	d5	sholl
29	5	sholl_intersections	male	d5	sholl
30	5	sholl_intersections	male	d5	sholl
31	4	sholl_intersections	male	d5	sholl
32	4	sholl_intersections	male	d5	sholl
33	4	sholl_intersections	male	d5	sholl
34	3	sholl_intersections	male	d5	sholl
35	2	sholl_intersections	male	d5	sholl
36	2	sholl_intersections	male	d5	sholl
37	1	sholl_intersections	male	d5	sholl
38	1	sholl_intersections	male	d5	sholl
39	0	sholl_intersections	male	d5	sholl
0	0	sholl_intersections	fem	d5	sholl
1	3	sholl_intersections	fem	d5	sholl
2	4	sholl_intersections	fem	d5	sholl
3	4	sholl_intersections	fem	d5	sholl
4	4	sholl_intersections	fem	d5	sholl
5	5	sholl_intersections	fem	d5	sholl
6	5	sholl_intersections	fem	d5	sholl
7	5	sholl_intersections	fem	d5	sholl
8	5	sholl_intersections	fem	d5	sholl
9	10	sholl_intersections	fem	d5	sholl
10	13	sholl_intersections	fem	d5	sholl
11	15	sholl_intersections	fem	d5	sholl
12	16	sholl_intersections	fem	d5	sholl
13	11	sholl_intersections	fem	d5	sholl
14	11	sholl_intersections	fem	d5	sholl
15	11	sholl_intersections	fem	d5	sholl
16	15	sholl_intersections	fem	d5	sholl
17	10	sholl_intersections	fem	d5	sholl
18	15	sholl_intersections	fem	d5	sholl
19	7	sholl_intersections	fem	d5	sholl
20	5	sholl_intersections	fem	d5	sholl
21	5	sholl_intersections	fem	d5	sholl
22	7	sholl_intersections	fem	d5	sholl
23	6	sholl_intersections	fem	d5	sholl
24	4	sholl_intersections	fem	d5	sholl
25	7	sholl_intersections	fem	d5	sholl
26	6	sholl_intersections	fem	d5	sholl
27	7	sholl_intersections	fem	d5	sholl
28	8	sholl_intersections	fem	d5	sholl
29	7	sholl_intersections	fem	d5	sholl
30	6	sholl_intersections	fem	d5	sholl
31	6	sholl_intersections	fem	d5	sholl
32	4	sholl_intersections	fem	d5	sholl
33	4	sholl_intersections	fem	d5	sholl
34	4	sholl_intersections	fem	d5	sholl
35	4	sholl_intersections	fem	d5	sholl
36	4	sholl_intersections	fem	d5	sholl
37	2	sholl_intersections	fem	d5	sholl
38	0	sholl_intersections	fem	d5	sholl
0	0	sholl_intersections	male	d5	sholl
1	2	sholl_intersections	male	d5	sholl
2	7	sholl_intersections	male	d5	sholl
3	9	sholl_intersections	male	d5	sholl
4	11	sholl_intersections	male	d5	sholl
5	15	sholl_intersections	male	d5	sholl
6	16	sholl_intersections	male	d5	sholl
7	14	sholl_intersections	male	d5	sholl
8	12	sholl_intersections	male	d5	sholl
9	12	sholl_intersections	male	d5	sholl
10	11	sholl_intersections	male	d5	sholl
11	10	sholl_intersections	male	d5	sholl
12	13	sholl_intersections	male	d5	sholl
13	13	sholl_intersections	male	d5	sholl
14	11	sholl_intersections	male	d5	sholl
15	13	sholl_intersections	male	d5	sholl
16	8	sholl_intersections	male	d5	sholl
17	14	sholl_intersections	male	d5	sholl
18	12	sholl_intersections	male	d5	sholl
19	12	sholl_intersections	male	d5	sholl
20	10	sholl_intersections	male	d5	sholl
21	6	sholl_intersections	male	d5	sholl
22	4	sholl_intersections	male	d5	sholl
23	5	sholl_intersections	male	d5	sholl
24	5	sholl_intersections	male	d5	sholl
25	5	sholl_intersections	male	d5	sholl
26	5	sholl_intersections	male	d5	sholl
27	4	sholl_intersections	male	d5	sholl
28	3	sholl_intersections	male	d5	sholl
29	5	sholl_intersections	male	d5	sholl
30	5	sholl_intersections	male	d5	sholl
31	3	sholl_intersections	male	d5	sholl
32	2	sholl_intersections	male	d5	sholl
33	2	sholl_intersections	male	d5	sholl
34	1	sholl_intersections	male	d5	sholl
35	1	sholl_intersections	male	d5	sholl
36	1	sholl_intersections	male	d5	sholl
37	1	sholl_intersections	male	d5	sholl
38	0	sholl_intersections	male	d5	sholl
0	0	sholl_intersections	male	d5	sholl
1	4	sholl_intersections	male	d5	sholl
2	7	sholl_intersections	male	d5	sholl
3	11	sholl_intersections	male	d5	sholl
4	15	sholl_intersections	male	d5	sholl
5	16	sholl_intersections	male	d5	sholl
6	17	sholl_intersections	male	d5	sholl
7	18	sholl_intersections	male	d5	sholl
8	16	sholl_intersections	male	d5	sholl
9	17	sholl_intersections	male	d5	sholl
10	18	sholl_intersections	male	d5	sholl
11	22	sholl_intersections	male	d5	sholl
12	23	sholl_intersections	male	d5	sholl
13	21	sholl_intersections	male	d5	sholl
14	19	sholl_intersections	male	d5	sholl
15	13	sholl_intersections	male	d5	sholl
16	13	sholl_intersections	male	d5	sholl
17	12	sholl_intersections	male	d5	sholl
18	10	sholl_intersections	male	d5	sholl
19	10	sholl_intersections	male	d5	sholl
20	13	sholl_intersections	male	d5	sholl
21	12	sholl_intersections	male	d5	sholl
22	9	sholl_intersections	male	d5	sholl
23	5	sholl_intersections	male	d5	sholl
24	5	sholl_intersections	male	d5	sholl
25	6	sholl_intersections	male	d5	sholl
26	5	sholl_intersections	male	d5	sholl
27	5	sholl_intersections	male	d5	sholl
28	4	sholl_intersections	male	d5	sholl
29	6	sholl_intersections	male	d5	sholl
30	1	sholl_intersections	male	d5	sholl
31	1	sholl_intersections	male	d5	sholl
32	1	sholl_intersections	male	d5	sholl
33	0	sholl_intersections	male	d5	sholl
0	0	sholl_intersections	fem	d5	sholl
1	7	sholl_intersections	fem	d5	sholl
2	8	sholl_intersections	fem	d5	sholl
3	8	sholl_intersections	fem	d5	sholl
4	8	sholl_intersections	fem	d5	sholl
5	9	sholl_intersections	fem	d5	sholl
6	12	sholl_intersections	fem	d5	sholl
7	13	sholl_intersections	fem	d5	sholl
8	11	sholl_intersections	fem	d5	sholl
9	11	sholl_intersections	fem	d5	sholl
10	11	sholl_intersections	fem	d5	sholl
11	9	sholl_intersections	fem	d5	sholl
12	11	sholl_intersections	fem	d5	sholl
13	13	sholl_intersections	fem	d5	sholl
14	11	sholl_intersections	fem	d5	sholl
15	14	sholl_intersections	fem	d5	sholl
16	13	sholl_intersections	fem	d5	sholl
17	14	sholl_intersections	fem	d5	sholl
18	13	sholl_intersections	fem	d5	sholl
19	18	sholl_intersections	fem	d5	sholl
20	23	sholl_intersections	fem	d5	sholl
21	23	sholl_intersections	fem	d5	sholl
22	18	sholl_intersections	fem	d5	sholl
23	13	sholl_intersections	fem	d5	sholl
24	13	sholl_intersections	fem	d5	sholl
25	12	sholl_intersections	fem	d5	sholl
26	9	sholl_intersections	fem	d5	sholl
27	8	sholl_intersections	fem	d5	sholl
28	9	sholl_intersections	fem	d5	sholl
29	7	sholl_intersections	fem	d5	sholl
30	8	sholl_intersections	fem	d5	sholl
31	5	sholl_intersections	fem	d5	sholl
32	6	sholl_intersections	fem	d5	sholl
33	6	sholl_intersections	fem	d5	sholl
34	3	sholl_intersections	fem	d5	sholl
35	3	sholl_intersections	fem	d5	sholl
36	2	sholl_intersections	fem	d5	sholl
37	2	sholl_intersections	fem	d5	sholl
38	1	sholl_intersections	fem	d5	sholl
39	0	sholl_intersections	fem	d5	sholl
0	0	sholl_intersections	male	naive	sholl
1	3	sholl_intersections	male	naive	sholl
2	3	sholl_intersections	male	naive	sholl
3	3	sholl_intersections	male	naive	sholl
4	3	sholl_intersections	male	naive	sholl
5	3	sholl_intersections	male	naive	sholl
6	5	sholl_intersections	male	naive	sholl
7	4	sholl_intersections	male	naive	sholl
8	3	sholl_intersections	male	naive	sholl
9	3	sholl_intersections	male	naive	sholl
10	4	sholl_intersections	male	naive	sholl
11	4	sholl_intersections	male	naive	sholl
12	5	sholl_intersections	male	naive	sholl
13	6	sholl_intersections	male	naive	sholl
14	6	sholl_intersections	male	naive	sholl
15	6	sholl_intersections	male	naive	sholl
16	7	sholl_intersections	male	naive	sholl
17	5	sholl_intersections	male	naive	sholl
18	5	sholl_intersections	male	naive	sholl
19	7	sholl_intersections	male	naive	sholl
20	7	sholl_intersections	male	naive	sholl
21	9	sholl_intersections	male	naive	sholl
22	12	sholl_intersections	male	naive	sholl
23	12	sholl_intersections	male	naive	sholl
24	12	sholl_intersections	male	naive	sholl
25	16	sholl_intersections	male	naive	sholl
26	9	sholl_intersections	male	naive	sholl
27	10	sholl_intersections	male	naive	sholl
28	11	sholl_intersections	male	naive	sholl
29	10	sholl_intersections	male	naive	sholl
30	13	sholl_intersections	male	naive	sholl
31	12	sholl_intersections	male	naive	sholl
32	10	sholl_intersections	male	naive	sholl
33	7	sholl_intersections	male	naive	sholl
34	7	sholl_intersections	male	naive	sholl
35	9	sholl_intersections	male	naive	sholl
36	14	sholl_intersections	male	naive	sholl
37	12	sholl_intersections	male	naive	sholl
38	11	sholl_intersections	male	naive	sholl
39	9	sholl_intersections	male	naive	sholl
40	11	sholl_intersections	male	naive	sholl
41	8	sholl_intersections	male	naive	sholl
42	10	sholl_intersections	male	naive	sholl
43	10	sholl_intersections	male	naive	sholl
44	9	sholl_intersections	male	naive	sholl
45	7	sholl_intersections	male	naive	sholl
46	7	sholl_intersections	male	naive	sholl
47	6	sholl_intersections	male	naive	sholl
48	7	sholl_intersections	male	naive	sholl
49	5	sholl_intersections	male	naive	sholl
50	5	sholl_intersections	male	naive	sholl
51	4	sholl_intersections	male	naive	sholl
52	4	sholl_intersections	male	naive	sholl
53	4	sholl_intersections	male	naive	sholl
54	4	sholl_intersections	male	naive	sholl
55	3	sholl_intersections	male	naive	sholl
56	3	sholl_intersections	male	naive	sholl
57	3	sholl_intersections	male	naive	sholl
58	1	sholl_intersections	male	naive	sholl
59	1	sholl_intersections	male	naive	sholl
60	2	sholl_intersections	male	naive	sholl
61	2	sholl_intersections	male	naive	sholl
62	4	sholl_intersections	male	naive	sholl
63	4	sholl_intersections	male	naive	sholl
64	4	sholl_intersections	male	naive	sholl
65	3	sholl_intersections	male	naive	sholl
66	3	sholl_intersections	male	naive	sholl
67	4	sholl_intersections	male	naive	sholl
68	3	sholl_intersections	male	naive	sholl
69	3	sholl_intersections	male	naive	sholl
70	4	sholl_intersections	male	naive	sholl
71	4	sholl_intersections	male	naive	sholl
72	3	sholl_intersections	male	naive	sholl
73	2	sholl_intersections	male	naive	sholl
74	3	sholl_intersections	male	naive	sholl
75	3	sholl_intersections	male	naive	sholl
76	1	sholl_intersections	male	naive	sholl
77	0	sholl_intersections	male	naive	sholl
0	0	sholl_intersections	male	naive	sholl
1	3	sholl_intersections	male	naive	sholl
2	3	sholl_intersections	male	naive	sholl
3	5	sholl_intersections	male	naive	sholl
4	5	sholl_intersections	male	naive	sholl
5	6	sholl_intersections	male	naive	sholl
6	7	sholl_intersections	male	naive	sholl
7	7	sholl_intersections	male	naive	sholl
8	6	sholl_intersections	male	naive	sholl
9	7	sholl_intersections	male	naive	sholl
10	7	sholl_intersections	male	naive	sholl
11	6	sholl_intersections	male	naive	sholl
12	10	sholl_intersections	male	naive	sholl
13	12	sholl_intersections	male	naive	sholl
14	8	sholl_intersections	male	naive	sholl
15	8	sholl_intersections	male	naive	sholl
16	9	sholl_intersections	male	naive	sholl
17	10	sholl_intersections	male	naive	sholl
18	10	sholl_intersections	male	naive	sholl
19	10	sholl_intersections	male	naive	sholl
20	14	sholl_intersections	male	naive	sholl
21	10	sholl_intersections	male	naive	sholl
22	12	sholl_intersections	male	naive	sholl
23	12	sholl_intersections	male	naive	sholl
24	12	sholl_intersections	male	naive	sholl
25	13	sholl_intersections	male	naive	sholl
26	13	sholl_intersections	male	naive	sholl
27	18	sholl_intersections	male	naive	sholl
28	14	sholl_intersections	male	naive	sholl
29	13	sholl_intersections	male	naive	sholl
30	9	sholl_intersections	male	naive	sholl
31	9	sholl_intersections	male	naive	sholl
32	9	sholl_intersections	male	naive	sholl
33	7	sholl_intersections	male	naive	sholl
34	7	sholl_intersections	male	naive	sholl
35	13	sholl_intersections	male	naive	sholl
36	10	sholl_intersections	male	naive	sholl
37	12	sholl_intersections	male	naive	sholl
38	10	sholl_intersections	male	naive	sholl
39	6	sholl_intersections	male	naive	sholl
40	7	sholl_intersections	male	naive	sholl
41	8	sholl_intersections	male	naive	sholl
42	5	sholl_intersections	male	naive	sholl
43	7	sholl_intersections	male	naive	sholl
44	4	sholl_intersections	male	naive	sholl
45	4	sholl_intersections	male	naive	sholl
46	8	sholl_intersections	male	naive	sholl
47	9	sholl_intersections	male	naive	sholl
48	8	sholl_intersections	male	naive	sholl
49	7	sholl_intersections	male	naive	sholl
50	6	sholl_intersections	male	naive	sholl
51	6	sholl_intersections	male	naive	sholl
52	6	sholl_intersections	male	naive	sholl
53	7	sholl_intersections	male	naive	sholl
54	5	sholl_intersections	male	naive	sholl
55	5	sholl_intersections	male	naive	sholl
56	5	sholl_intersections	male	naive	sholl
57	5	sholl_intersections	male	naive	sholl
58	5	sholl_intersections	male	naive	sholl
59	6	sholl_intersections	male	naive	sholl
60	6	sholl_intersections	male	naive	sholl
61	6	sholl_intersections	male	naive	sholl
62	7	sholl_intersections	male	naive	sholl
63	2	sholl_intersections	male	naive	sholl
64	2	sholl_intersections	male	naive	sholl
65	2	sholl_intersections	male	naive	sholl
66	2	sholl_intersections	male	naive	sholl
67	2	sholl_intersections	male	naive	sholl
68	2	sholl_intersections	male	naive	sholl
69	4	sholl_intersections	male	naive	sholl
70	2	sholl_intersections	male	naive	sholl
71	1	sholl_intersections	male	naive	sholl
72	2	sholl_intersections	male	naive	sholl
73	4	sholl_intersections	male	naive	sholl
74	2	sholl_intersections	male	naive	sholl
75	2	sholl_intersections	male	naive	sholl
76	2	sholl_intersections	male	naive	sholl
77	2	sholl_intersections	male	naive	sholl
78	2	sholl_intersections	male	naive	sholl
79	1	sholl_intersections	male	naive	sholl
80	2	sholl_intersections	male	naive	sholl
81	1	sholl_intersections	male	naive	sholl
82	1	sholl_intersections	male	naive	sholl
83	0	sholl_intersections	male	naive	sholl
0	0	sholl_intersections	fem	naive	sholl
1	5	sholl_intersections	fem	naive	sholl
2	5	sholl_intersections	fem	naive	sholl
3	5	sholl_intersections	fem	naive	sholl
4	5	sholl_intersections	fem	naive	sholl
5	5	sholl_intersections	fem	naive	sholl
6	8	sholl_intersections	fem	naive	sholl
7	8	sholl_intersections	fem	naive	sholl
8	9	sholl_intersections	fem	naive	sholl
9	9	sholl_intersections	fem	naive	sholl
10	8	sholl_intersections	fem	naive	sholl
11	7	sholl_intersections	fem	naive	sholl
12	7	sholl_intersections	fem	naive	sholl
13	11	sholl_intersections	fem	naive	sholl
14	11	sholl_intersections	fem	naive	sholl
15	9	sholl_intersections	fem	naive	sholl
16	11	sholl_intersections	fem	naive	sholl
17	8	sholl_intersections	fem	naive	sholl
18	9	sholl_intersections	fem	naive	sholl
19	10	sholl_intersections	fem	naive	sholl
20	10	sholl_intersections	fem	naive	sholl
21	10	sholl_intersections	fem	naive	sholl
22	14	sholl_intersections	fem	naive	sholl
23	11	sholl_intersections	fem	naive	sholl
24	17	sholl_intersections	fem	naive	sholl
25	14	sholl_intersections	fem	naive	sholl
26	16	sholl_intersections	fem	naive	sholl
27	15	sholl_intersections	fem	naive	sholl
28	15	sholl_intersections	fem	naive	sholl
29	14	sholl_intersections	fem	naive	sholl
30	11	sholl_intersections	fem	naive	sholl
31	11	sholl_intersections	fem	naive	sholl
32	11	sholl_intersections	fem	naive	sholl
33	11	sholl_intersections	fem	naive	sholl
34	11	sholl_intersections	fem	naive	sholl
35	16	sholl_intersections	fem	naive	sholl
36	9	sholl_intersections	fem	naive	sholl
37	10	sholl_intersections	fem	naive	sholl
38	9	sholl_intersections	fem	naive	sholl
39	7	sholl_intersections	fem	naive	sholl
40	8	sholl_intersections	fem	naive	sholl
41	10	sholl_intersections	fem	naive	sholl
42	9	sholl_intersections	fem	naive	sholl
43	13	sholl_intersections	fem	naive	sholl
44	14	sholl_intersections	fem	naive	sholl
45	10	sholl_intersections	fem	naive	sholl
46	11	sholl_intersections	fem	naive	sholl
47	11	sholl_intersections	fem	naive	sholl
48	10	sholl_intersections	fem	naive	sholl
49	7	sholl_intersections	fem	naive	sholl
50	5	sholl_intersections	fem	naive	sholl
51	6	sholl_intersections	fem	naive	sholl
52	5	sholl_intersections	fem	naive	sholl
53	5	sholl_intersections	fem	naive	sholl
54	5	sholl_intersections	fem	naive	sholl
55	4	sholl_intersections	fem	naive	sholl
56	6	sholl_intersections	fem	naive	sholl
57	4	sholl_intersections	fem	naive	sholl
58	5	sholl_intersections	fem	naive	sholl
59	5	sholl_intersections	fem	naive	sholl
60	5	sholl_intersections	fem	naive	sholl
61	6	sholl_intersections	fem	naive	sholl
62	9	sholl_intersections	fem	naive	sholl
63	6	sholl_intersections	fem	naive	sholl
64	6	sholl_intersections	fem	naive	sholl
65	9	sholl_intersections	fem	naive	sholl
66	2	sholl_intersections	fem	naive	sholl
67	1	sholl_intersections	fem	naive	sholl
68	1	sholl_intersections	fem	naive	sholl
69	1	sholl_intersections	fem	naive	sholl
70	1	sholl_intersections	fem	naive	sholl
71	2	sholl_intersections	fem	naive	sholl
72	1	sholl_intersections	fem	naive	sholl
73	1	sholl_intersections	fem	naive	sholl
74	0	sholl_intersections	fem	naive	sholl
0	0	sholl_intersections	fem	d5	sholl
1	6	sholl_intersections	fem	d5	sholl
2	10	sholl_intersections	fem	d5	sholl
3	14	sholl_intersections	fem	d5	sholl
4	19	sholl_intersections	fem	d5	sholl
5	20	sholl_intersections	fem	d5	sholl
6	22	sholl_intersections	fem	d5	sholl
7	21	sholl_intersections	fem	d5	sholl
8	19	sholl_intersections	fem	d5	sholl
9	19	sholl_intersections	fem	d5	sholl
10	19	sholl_intersections	fem	d5	sholl
11	22	sholl_intersections	fem	d5	sholl
12	20	sholl_intersections	fem	d5	sholl
13	19	sholl_intersections	fem	d5	sholl
14	19	sholl_intersections	fem	d5	sholl
15	24	sholl_intersections	fem	d5	sholl
16	24	sholl_intersections	fem	d5	sholl
17	20	sholl_intersections	fem	d5	sholl
18	19	sholl_intersections	fem	d5	sholl
19	17	sholl_intersections	fem	d5	sholl
20	13	sholl_intersections	fem	d5	sholl
21	12	sholl_intersections	fem	d5	sholl
22	11	sholl_intersections	fem	d5	sholl
23	15	sholl_intersections	fem	d5	sholl
24	9	sholl_intersections	fem	d5	sholl
25	8	sholl_intersections	fem	d5	sholl
26	7	sholl_intersections	fem	d5	sholl
27	6	sholl_intersections	fem	d5	sholl
28	5	sholl_intersections	fem	d5	sholl
29	4	sholl_intersections	fem	d5	sholl
30	4	sholl_intersections	fem	d5	sholl
31	4	sholl_intersections	fem	d5	sholl
32	4	sholl_intersections	fem	d5	sholl
33	1	sholl_intersections	fem	d5	sholl
34	1	sholl_intersections	fem	d5	sholl
35	1	sholl_intersections	fem	d5	sholl
36	1	sholl_intersections	fem	d5	sholl
37	1	sholl_intersections	fem	d5	sholl
38	1	sholl_intersections	fem	d5	sholl
39	2	sholl_intersections	fem	d5	sholl
40	0	sholl_intersections	fem	d5	sholl
0	0	sholl_intersections	male	d5	sholl
1	5	sholl_intersections	male	d5	sholl
2	7	sholl_intersections	male	d5	sholl
3	8	sholl_intersections	male	d5	sholl
4	10	sholl_intersections	male	d5	sholl
5	12	sholl_intersections	male	d5	sholl
6	18	sholl_intersections	male	d5	sholl
7	18	sholl_intersections	male	d5	sholl
8	18	sholl_intersections	male	d5	sholl
9	22	sholl_intersections	male	d5	sholl
10	21	sholl_intersections	male	d5	sholl
11	20	sholl_intersections	male	d5	sholl
12	18	sholl_intersections	male	d5	sholl
13	19	sholl_intersections	male	d5	sholl
14	21	sholl_intersections	male	d5	sholl
15	23	sholl_intersections	male	d5	sholl
16	23	sholl_intersections	male	d5	sholl
17	23	sholl_intersections	male	d5	sholl
18	24	sholl_intersections	male	d5	sholl
19	22	sholl_intersections	male	d5	sholl
20	23	sholl_intersections	male	d5	sholl
21	21	sholl_intersections	male	d5	sholl
22	23	sholl_intersections	male	d5	sholl
23	21	sholl_intersections	male	d5	sholl
24	21	sholl_intersections	male	d5	sholl
25	18	sholl_intersections	male	d5	sholl
26	17	sholl_intersections	male	d5	sholl
27	20	sholl_intersections	male	d5	sholl
28	14	sholl_intersections	male	d5	sholl
29	13	sholl_intersections	male	d5	sholl
30	15	sholl_intersections	male	d5	sholl
31	9	sholl_intersections	male	d5	sholl
32	9	sholl_intersections	male	d5	sholl
33	6	sholl_intersections	male	d5	sholl
34	5	sholl_intersections	male	d5	sholl
35	7	sholl_intersections	male	d5	sholl
36	7	sholl_intersections	male	d5	sholl
37	5	sholl_intersections	male	d5	sholl
38	5	sholl_intersections	male	d5	sholl
39	5	sholl_intersections	male	d5	sholl
40	3	sholl_intersections	male	d5	sholl
41	5	sholl_intersections	male	d5	sholl
42	3	sholl_intersections	male	d5	sholl
43	3	sholl_intersections	male	d5	sholl
44	3	sholl_intersections	male	d5	sholl
45	1	sholl_intersections	male	d5	sholl
46	1	sholl_intersections	male	d5	sholl
47	1	sholl_intersections	male	d5	sholl
48	0	sholl_intersections	male	d5	sholl
0	0	sholl_intersections	fem	naive	sholl
1	4	sholl_intersections	fem	naive	sholl
2	4	sholl_intersections	fem	naive	sholl
3	6	sholl_intersections	fem	naive	sholl
4	7	sholl_intersections	fem	naive	sholl
5	8	sholl_intersections	fem	naive	sholl
6	8	sholl_intersections	fem	naive	sholl
7	8	sholl_intersections	fem	naive	sholl
8	8	sholl_intersections	fem	naive	sholl
9	7	sholl_intersections	fem	naive	sholl
10	8	sholl_intersections	fem	naive	sholl
11	8	sholl_intersections	fem	naive	sholl
12	8	sholl_intersections	fem	naive	sholl
13	9	sholl_intersections	fem	naive	sholl
14	13	sholl_intersections	fem	naive	sholl
15	12	sholl_intersections	fem	naive	sholl
16	10	sholl_intersections	fem	naive	sholl
17	13	sholl_intersections	fem	naive	sholl
18	13	sholl_intersections	fem	naive	sholl
19	14	sholl_intersections	fem	naive	sholl
20	19	sholl_intersections	fem	naive	sholl
21	14	sholl_intersections	fem	naive	sholl
22	12	sholl_intersections	fem	naive	sholl
23	10	sholl_intersections	fem	naive	sholl
24	11	sholl_intersections	fem	naive	sholl
25	10	sholl_intersections	fem	naive	sholl
26	9	sholl_intersections	fem	naive	sholl
27	12	sholl_intersections	fem	naive	sholl
28	13	sholl_intersections	fem	naive	sholl
29	13	sholl_intersections	fem	naive	sholl
30	9	sholl_intersections	fem	naive	sholl
31	10	sholl_intersections	fem	naive	sholl
32	8	sholl_intersections	fem	naive	sholl
33	7	sholl_intersections	fem	naive	sholl
34	6	sholl_intersections	fem	naive	sholl
35	8	sholl_intersections	fem	naive	sholl
36	6	sholl_intersections	fem	naive	sholl
37	7	sholl_intersections	fem	naive	sholl
38	8	sholl_intersections	fem	naive	sholl
39	10	sholl_intersections	fem	naive	sholl
40	10	sholl_intersections	fem	naive	sholl
41	11	sholl_intersections	fem	naive	sholl
42	8	sholl_intersections	fem	naive	sholl
43	9	sholl_intersections	fem	naive	sholl
44	11	sholl_intersections	fem	naive	sholl
45	9	sholl_intersections	fem	naive	sholl
46	11	sholl_intersections	fem	naive	sholl
47	8	sholl_intersections	fem	naive	sholl
48	8	sholl_intersections	fem	naive	sholl
49	11	sholl_intersections	fem	naive	sholl
50	9	sholl_intersections	fem	naive	sholl
51	13	sholl_intersections	fem	naive	sholl
52	15	sholl_intersections	fem	naive	sholl
53	15	sholl_intersections	fem	naive	sholl
54	15	sholl_intersections	fem	naive	sholl
55	11	sholl_intersections	fem	naive	sholl
56	13	sholl_intersections	fem	naive	sholl
57	11	sholl_intersections	fem	naive	sholl
58	14	sholl_intersections	fem	naive	sholl
59	12	sholl_intersections	fem	naive	sholl
60	18	sholl_intersections	fem	naive	sholl
61	10	sholl_intersections	fem	naive	sholl
62	11	sholl_intersections	fem	naive	sholl
63	11	sholl_intersections	fem	naive	sholl
64	10	sholl_intersections	fem	naive	sholl
65	8	sholl_intersections	fem	naive	sholl
66	9	sholl_intersections	fem	naive	sholl
67	11	sholl_intersections	fem	naive	sholl
68	12	sholl_intersections	fem	naive	sholl
69	11	sholl_intersections	fem	naive	sholl
70	10	sholl_intersections	fem	naive	sholl
71	7	sholl_intersections	fem	naive	sholl
72	7	sholl_intersections	fem	naive	sholl
73	8	sholl_intersections	fem	naive	sholl
74	6	sholl_intersections	fem	naive	sholl
75	4	sholl_intersections	fem	naive	sholl
76	6	sholl_intersections	fem	naive	sholl
77	5	sholl_intersections	fem	naive	sholl
78	3	sholl_intersections	fem	naive	sholl
79	4	sholl_intersections	fem	naive	sholl
80	4	sholl_intersections	fem	naive	sholl
81	6	sholl_intersections	fem	naive	sholl
82	2	sholl_intersections	fem	naive	sholl
83	2	sholl_intersections	fem	naive	sholl
84	2	sholl_intersections	fem	naive	sholl
85	4	sholl_intersections	fem	naive	sholl
86	3	sholl_intersections	fem	naive	sholl
87	5	sholl_intersections	fem	naive	sholl
88	4	sholl_intersections	fem	naive	sholl
89	4	sholl_intersections	fem	naive	sholl
90	1	sholl_intersections	fem	naive	sholl
91	1	sholl_intersections	fem	naive	sholl
92	1	sholl_intersections	fem	naive	sholl
93	0	sholl_intersections	fem	naive	sholl
0	0	sholl_intersections	male	naive	sholl
1	3	sholl_intersections	male	naive	sholl
2	4	sholl_intersections	male	naive	sholl
3	4	sholl_intersections	male	naive	sholl
4	4	sholl_intersections	male	naive	sholl
5	4	sholl_intersections	male	naive	sholl
6	4	sholl_intersections	male	naive	sholl
7	4	sholl_intersections	male	naive	sholl
8	4	sholl_intersections	male	naive	sholl
9	4	sholl_intersections	male	naive	sholl
10	4	sholl_intersections	male	naive	sholl
11	5	sholl_intersections	male	naive	sholl
12	9	sholl_intersections	male	naive	sholl
13	7	sholl_intersections	male	naive	sholl
14	6	sholl_intersections	male	naive	sholl
15	8	sholl_intersections	male	naive	sholl
16	8	sholl_intersections	male	naive	sholl
17	8	sholl_intersections	male	naive	sholl
18	9	sholl_intersections	male	naive	sholl
19	9	sholl_intersections	male	naive	sholl
20	9	sholl_intersections	male	naive	sholl
21	7	sholl_intersections	male	naive	sholl
22	11	sholl_intersections	male	naive	sholl
23	8	sholl_intersections	male	naive	sholl
24	8	sholl_intersections	male	naive	sholl
25	9	sholl_intersections	male	naive	sholl
26	9	sholl_intersections	male	naive	sholl
27	8	sholl_intersections	male	naive	sholl
28	7	sholl_intersections	male	naive	sholl
29	7	sholl_intersections	male	naive	sholl
30	6	sholl_intersections	male	naive	sholl
31	4	sholl_intersections	male	naive	sholl
32	4	sholl_intersections	male	naive	sholl
33	4	sholl_intersections	male	naive	sholl
34	8	sholl_intersections	male	naive	sholl
35	5	sholl_intersections	male	naive	sholl
36	7	sholl_intersections	male	naive	sholl
37	6	sholl_intersections	male	naive	sholl
38	5	sholl_intersections	male	naive	sholl
39	4	sholl_intersections	male	naive	sholl
40	2	sholl_intersections	male	naive	sholl
41	1	sholl_intersections	male	naive	sholl
42	1	sholl_intersections	male	naive	sholl
43	1	sholl_intersections	male	naive	sholl
44	2	sholl_intersections	male	naive	sholl
45	2	sholl_intersections	male	naive	sholl
46	2	sholl_intersections	male	naive	sholl
47	1	sholl_intersections	male	naive	sholl
48	1	sholl_intersections	male	naive	sholl
49	1	sholl_intersections	male	naive	sholl
50	1	sholl_intersections	male	naive	sholl
51	1	sholl_intersections	male	naive	sholl
52	1	sholl_intersections	male	naive	sholl
53	0	sholl_intersections	male	naive	sholl
0	0	sholl_intersections	fem	naive	sholl
1	2	sholl_intersections	fem	naive	sholl
2	2	sholl_intersections	fem	naive	sholl
3	2	sholl_intersections	fem	naive	sholl
4	3	sholl_intersections	fem	naive	sholl
5	3	sholl_intersections	fem	naive	sholl
6	3	sholl_intersections	fem	naive	sholl
7	3	sholl_intersections	fem	naive	sholl
8	4	sholl_intersections	fem	naive	sholl
9	6	sholl_intersections	fem	naive	sholl
10	8	sholl_intersections	fem	naive	sholl
11	9	sholl_intersections	fem	naive	sholl
12	13	sholl_intersections	fem	naive	sholl
13	10	sholl_intersections	fem	naive	sholl
14	10	sholl_intersections	fem	naive	sholl
15	10	sholl_intersections	fem	naive	sholl
16	10	sholl_intersections	fem	naive	sholl
17	10	sholl_intersections	fem	naive	sholl
18	10	sholl_intersections	fem	naive	sholl
19	9	sholl_intersections	fem	naive	sholl
20	9	sholl_intersections	fem	naive	sholl
21	10	sholl_intersections	fem	naive	sholl
22	11	sholl_intersections	fem	naive	sholl
23	12	sholl_intersections	fem	naive	sholl
24	14	sholl_intersections	fem	naive	sholl
25	11	sholl_intersections	fem	naive	sholl
26	11	sholl_intersections	fem	naive	sholl
27	10	sholl_intersections	fem	naive	sholl
28	11	sholl_intersections	fem	naive	sholl
29	10	sholl_intersections	fem	naive	sholl
30	11	sholl_intersections	fem	naive	sholl
31	11	sholl_intersections	fem	naive	sholl
32	14	sholl_intersections	fem	naive	sholl
33	13	sholl_intersections	fem	naive	sholl
34	15	sholl_intersections	fem	naive	sholl
35	14	sholl_intersections	fem	naive	sholl
36	12	sholl_intersections	fem	naive	sholl
37	13	sholl_intersections	fem	naive	sholl
38	14	sholl_intersections	fem	naive	sholl
39	14	sholl_intersections	fem	naive	sholl
40	16	sholl_intersections	fem	naive	sholl
41	21	sholl_intersections	fem	naive	sholl
42	14	sholl_intersections	fem	naive	sholl
43	18	sholl_intersections	fem	naive	sholl
44	16	sholl_intersections	fem	naive	sholl
45	18	sholl_intersections	fem	naive	sholl
46	17	sholl_intersections	fem	naive	sholl
47	14	sholl_intersections	fem	naive	sholl
48	15	sholl_intersections	fem	naive	sholl
49	16	sholl_intersections	fem	naive	sholl
50	13	sholl_intersections	fem	naive	sholl
51	11	sholl_intersections	fem	naive	sholl
52	12	sholl_intersections	fem	naive	sholl
53	13	sholl_intersections	fem	naive	sholl
54	14	sholl_intersections	fem	naive	sholl
55	10	sholl_intersections	fem	naive	sholl
56	8	sholl_intersections	fem	naive	sholl
57	10	sholl_intersections	fem	naive	sholl
58	8	sholl_intersections	fem	naive	sholl
59	8	sholl_intersections	fem	naive	sholl
60	6	sholl_intersections	fem	naive	sholl
61	7	sholl_intersections	fem	naive	sholl
62	7	sholl_intersections	fem	naive	sholl
63	6	sholl_intersections	fem	naive	sholl
64	5	sholl_intersections	fem	naive	sholl
65	5	sholl_intersections	fem	naive	sholl
66	5	sholl_intersections	fem	naive	sholl
67	5	sholl_intersections	fem	naive	sholl
68	3	sholl_intersections	fem	naive	sholl
69	3	sholl_intersections	fem	naive	sholl
70	3	sholl_intersections	fem	naive	sholl
71	2	sholl_intersections	fem	naive	sholl
72	1	sholl_intersections	fem	naive	sholl
73	1	sholl_intersections	fem	naive	sholl
74	1	sholl_intersections	fem	naive	sholl
75	1	sholl_intersections	fem	naive	sholl
76	1	sholl_intersections	fem	naive	sholl
77	1	sholl_intersections	fem	naive	sholl
78	1	sholl_intersections	fem	naive	sholl
79	1	sholl_intersections	fem	naive	sholl
80	1	sholl_intersections	fem	naive	sholl
81	1	sholl_intersections	fem	naive	sholl
82	1	sholl_intersections	fem	naive	sholl
83	1	sholl_intersections	fem	naive	sholl
84	1	sholl_intersections	fem	naive	sholl
85	1	sholl_intersections	fem	naive	sholl
86	1	sholl_intersections	fem	naive	sholl
87	1	sholl_intersections	fem	naive	sholl
88	1	sholl_intersections	fem	naive	sholl
89	1	sholl_intersections	fem	naive	sholl
90	1	sholl_intersections	fem	naive	sholl
91	1	sholl_intersections	fem	naive	sholl
92	1	sholl_intersections	fem	naive	sholl
93	1	sholl_intersections	fem	naive	sholl
94	1	sholl_intersections	fem	naive	sholl
95	0	sholl_intersections	fem	naive	sholl
0	0	sholl_intersections	fem	d5	sholl
1	8	sholl_intersections	fem	d5	sholl
2	11	sholl_intersections	fem	d5	sholl
3	11	sholl_intersections	fem	d5	sholl
4	12	sholl_intersections	fem	d5	sholl
5	16	sholl_intersections	fem	d5	sholl
6	22	sholl_intersections	fem	d5	sholl
7	28	sholl_intersections	fem	d5	sholl
8	26	sholl_intersections	fem	d5	sholl
9	28	sholl_intersections	fem	d5	sholl
10	31	sholl_intersections	fem	d5	sholl
11	35	sholl_intersections	fem	d5	sholl
12	32	sholl_intersections	fem	d5	sholl
13	30	sholl_intersections	fem	d5	sholl
14	29	sholl_intersections	fem	d5	sholl
15	31	sholl_intersections	fem	d5	sholl
16	30	sholl_intersections	fem	d5	sholl
17	22	sholl_intersections	fem	d5	sholl
18	20	sholl_intersections	fem	d5	sholl
19	18	sholl_intersections	fem	d5	sholl
20	22	sholl_intersections	fem	d5	sholl
21	23	sholl_intersections	fem	d5	sholl
22	26	sholl_intersections	fem	d5	sholl
23	28	sholl_intersections	fem	d5	sholl
24	25	sholl_intersections	fem	d5	sholl
25	25	sholl_intersections	fem	d5	sholl
26	26	sholl_intersections	fem	d5	sholl
27	24	sholl_intersections	fem	d5	sholl
28	27	sholl_intersections	fem	d5	sholl
29	18	sholl_intersections	fem	d5	sholl
30	16	sholl_intersections	fem	d5	sholl
31	14	sholl_intersections	fem	d5	sholl
32	13	sholl_intersections	fem	d5	sholl
33	11	sholl_intersections	fem	d5	sholl
34	9	sholl_intersections	fem	d5	sholl
35	9	sholl_intersections	fem	d5	sholl
36	7	sholl_intersections	fem	d5	sholl
37	6	sholl_intersections	fem	d5	sholl
38	5	sholl_intersections	fem	d5	sholl
39	4	sholl_intersections	fem	d5	sholl
40	4	sholl_intersections	fem	d5	sholl
41	3	sholl_intersections	fem	d5	sholl
42	4	sholl_intersections	fem	d5	sholl
43	4	sholl_intersections	fem	d5	sholl
44	4	sholl_intersections	fem	d5	sholl
45	5	sholl_intersections	fem	d5	sholl
46	1	sholl_intersections	fem	d5	sholl
47	1	sholl_intersections	fem	d5	sholl
48	1	sholl_intersections	fem	d5	sholl
49	1	sholl_intersections	fem	d5	sholl
50	1	sholl_intersections	fem	d5	sholl
51	1	sholl_intersections	fem	d5	sholl
52	1	sholl_intersections	fem	d5	sholl
53	1	sholl_intersections	fem	d5	sholl
54	1	sholl_intersections	fem	d5	sholl
55	1	sholl_intersections	fem	d5	sholl
56	1	sholl_intersections	fem	d5	sholl
57	0	sholl_intersections	fem	d5	sholl
0	0	sholl_intersections	male	d5	sholl
1	4	sholl_intersections	male	d5	sholl
2	4	sholl_intersections	male	d5	sholl
3	5	sholl_intersections	male	d5	sholl
4	6	sholl_intersections	male	d5	sholl
5	9	sholl_intersections	male	d5	sholl
6	11	sholl_intersections	male	d5	sholl
7	13	sholl_intersections	male	d5	sholl
8	14	sholl_intersections	male	d5	sholl
9	14	sholl_intersections	male	d5	sholl
10	15	sholl_intersections	male	d5	sholl
11	15	sholl_intersections	male	d5	sholl
12	15	sholl_intersections	male	d5	sholl
13	15	sholl_intersections	male	d5	sholl
14	12	sholl_intersections	male	d5	sholl
15	10	sholl_intersections	male	d5	sholl
16	9	sholl_intersections	male	d5	sholl
17	10	sholl_intersections	male	d5	sholl
18	11	sholl_intersections	male	d5	sholl
19	9	sholl_intersections	male	d5	sholl
20	6	sholl_intersections	male	d5	sholl
21	6	sholl_intersections	male	d5	sholl
22	6	sholl_intersections	male	d5	sholl
23	6	sholl_intersections	male	d5	sholl
24	5	sholl_intersections	male	d5	sholl
25	3	sholl_intersections	male	d5	sholl
26	2	sholl_intersections	male	d5	sholl
27	2	sholl_intersections	male	d5	sholl
28	2	sholl_intersections	male	d5	sholl
29	2	sholl_intersections	male	d5	sholl
30	2	sholl_intersections	male	d5	sholl
31	0	sholl_intersections	male	d5	sholl
0	0	sholl_intersections	fem	d5	sholl
1	6	sholl_intersections	fem	d5	sholl
2	8	sholl_intersections	fem	d5	sholl
3	10	sholl_intersections	fem	d5	sholl
4	11	sholl_intersections	fem	d5	sholl
5	15	sholl_intersections	fem	d5	sholl
6	17	sholl_intersections	fem	d5	sholl
7	19	sholl_intersections	fem	d5	sholl
8	21	sholl_intersections	fem	d5	sholl
9	19	sholl_intersections	fem	d5	sholl
10	17	sholl_intersections	fem	d5	sholl
11	17	sholl_intersections	fem	d5	sholl
12	14	sholl_intersections	fem	d5	sholl
13	19	sholl_intersections	fem	d5	sholl
14	19	sholl_intersections	fem	d5	sholl
15	19	sholl_intersections	fem	d5	sholl
16	14	sholl_intersections	fem	d5	sholl
17	13	sholl_intersections	fem	d5	sholl
18	10	sholl_intersections	fem	d5	sholl
19	12	sholl_intersections	fem	d5	sholl
20	13	sholl_intersections	fem	d5	sholl
21	17	sholl_intersections	fem	d5	sholl
22	12	sholl_intersections	fem	d5	sholl
23	12	sholl_intersections	fem	d5	sholl
24	11	sholl_intersections	fem	d5	sholl
25	11	sholl_intersections	fem	d5	sholl
26	9	sholl_intersections	fem	d5	sholl
27	8	sholl_intersections	fem	d5	sholl
28	9	sholl_intersections	fem	d5	sholl
29	13	sholl_intersections	fem	d5	sholl
30	9	sholl_intersections	fem	d5	sholl
31	10	sholl_intersections	fem	d5	sholl
32	7	sholl_intersections	fem	d5	sholl
33	7	sholl_intersections	fem	d5	sholl
34	6	sholl_intersections	fem	d5	sholl
35	11	sholl_intersections	fem	d5	sholl
36	11	sholl_intersections	fem	d5	sholl
37	16	sholl_intersections	fem	d5	sholl
38	11	sholl_intersections	fem	d5	sholl
39	9	sholl_intersections	fem	d5	sholl
40	7	sholl_intersections	fem	d5	sholl
41	8	sholl_intersections	fem	d5	sholl
42	9	sholl_intersections	fem	d5	sholl
43	9	sholl_intersections	fem	d5	sholl
44	4	sholl_intersections	fem	d5	sholl
45	4	sholl_intersections	fem	d5	sholl
46	4	sholl_intersections	fem	d5	sholl
47	6	sholl_intersections	fem	d5	sholl
48	7	sholl_intersections	fem	d5	sholl
49	5	sholl_intersections	fem	d5	sholl
50	3	sholl_intersections	fem	d5	sholl
51	3	sholl_intersections	fem	d5	sholl
52	1	sholl_intersections	fem	d5	sholl
53	2	sholl_intersections	fem	d5	sholl
54	3	sholl_intersections	fem	d5	sholl
55	3	sholl_intersections	fem	d5	sholl
56	3	sholl_intersections	fem	d5	sholl
57	1	sholl_intersections	fem	d5	sholl
58	0	sholl_intersections	fem	d5	sholl
0	0	sholl_intersections	male	d5	sholl
1	5	sholl_intersections	male	d5	sholl
2	6	sholl_intersections	male	d5	sholl
3	7	sholl_intersections	male	d5	sholl
4	11	sholl_intersections	male	d5	sholl
5	12	sholl_intersections	male	d5	sholl
6	12	sholl_intersections	male	d5	sholl
7	19	sholl_intersections	male	d5	sholl
8	23	sholl_intersections	male	d5	sholl
9	21	sholl_intersections	male	d5	sholl
10	19	sholl_intersections	male	d5	sholl
11	18	sholl_intersections	male	d5	sholl
12	15	sholl_intersections	male	d5	sholl
13	15	sholl_intersections	male	d5	sholl
14	16	sholl_intersections	male	d5	sholl
15	18	sholl_intersections	male	d5	sholl
16	13	sholl_intersections	male	d5	sholl
17	13	sholl_intersections	male	d5	sholl
18	12	sholl_intersections	male	d5	sholl
19	11	sholl_intersections	male	d5	sholl
20	9	sholl_intersections	male	d5	sholl
21	9	sholl_intersections	male	d5	sholl
22	9	sholl_intersections	male	d5	sholl
23	10	sholl_intersections	male	d5	sholl
24	9	sholl_intersections	male	d5	sholl
25	9	sholl_intersections	male	d5	sholl
26	7	sholl_intersections	male	d5	sholl
27	3	sholl_intersections	male	d5	sholl
28	2	sholl_intersections	male	d5	sholl
29	1	sholl_intersections	male	d5	sholl
30	1	sholl_intersections	male	d5	sholl
31	0	sholl_intersections	male	d5	sholl
0	0	sholl_intersections	male	naive	sholl
1	3	sholl_intersections	male	naive	sholl
2	3	sholl_intersections	male	naive	sholl
3	4	sholl_intersections	male	naive	sholl
4	4	sholl_intersections	male	naive	sholl
5	4	sholl_intersections	male	naive	sholl
6	4	sholl_intersections	male	naive	sholl
7	4	sholl_intersections	male	naive	sholl
8	4	sholl_intersections	male	naive	sholl
9	6	sholl_intersections	male	naive	sholl
10	5	sholl_intersections	male	naive	sholl
11	5	sholl_intersections	male	naive	sholl
12	6	sholl_intersections	male	naive	sholl
13	6	sholl_intersections	male	naive	sholl
14	9	sholl_intersections	male	naive	sholl
15	10	sholl_intersections	male	naive	sholl
16	9	sholl_intersections	male	naive	sholl
17	7	sholl_intersections	male	naive	sholl
18	5	sholl_intersections	male	naive	sholl
19	7	sholl_intersections	male	naive	sholl
20	8	sholl_intersections	male	naive	sholl
21	9	sholl_intersections	male	naive	sholl
22	18	sholl_intersections	male	naive	sholl
23	14	sholl_intersections	male	naive	sholl
24	17	sholl_intersections	male	naive	sholl
25	11	sholl_intersections	male	naive	sholl
26	11	sholl_intersections	male	naive	sholl
27	12	sholl_intersections	male	naive	sholl
28	12	sholl_intersections	male	naive	sholl
29	10	sholl_intersections	male	naive	sholl
30	10	sholl_intersections	male	naive	sholl
31	8	sholl_intersections	male	naive	sholl
32	8	sholl_intersections	male	naive	sholl
33	9	sholl_intersections	male	naive	sholl
34	12	sholl_intersections	male	naive	sholl
35	13	sholl_intersections	male	naive	sholl
36	12	sholl_intersections	male	naive	sholl
37	15	sholl_intersections	male	naive	sholl
38	9	sholl_intersections	male	naive	sholl
39	8	sholl_intersections	male	naive	sholl
40	7	sholl_intersections	male	naive	sholl
41	7	sholl_intersections	male	naive	sholl
42	8	sholl_intersections	male	naive	sholl
43	10	sholl_intersections	male	naive	sholl
44	7	sholl_intersections	male	naive	sholl
45	10	sholl_intersections	male	naive	sholl
46	10	sholl_intersections	male	naive	sholl
47	12	sholl_intersections	male	naive	sholl
48	11	sholl_intersections	male	naive	sholl
49	11	sholl_intersections	male	naive	sholl
50	11	sholl_intersections	male	naive	sholl
51	12	sholl_intersections	male	naive	sholl
52	14	sholl_intersections	male	naive	sholl
53	8	sholl_intersections	male	naive	sholl
54	9	sholl_intersections	male	naive	sholl
55	9	sholl_intersections	male	naive	sholl
56	5	sholl_intersections	male	naive	sholl
57	5	sholl_intersections	male	naive	sholl
58	5	sholl_intersections	male	naive	sholl
59	5	sholl_intersections	male	naive	sholl
60	5	sholl_intersections	male	naive	sholl
61	5	sholl_intersections	male	naive	sholl
62	5	sholl_intersections	male	naive	sholl
63	4	sholl_intersections	male	naive	sholl
64	4	sholl_intersections	male	naive	sholl
65	4	sholl_intersections	male	naive	sholl
66	2	sholl_intersections	male	naive	sholl
67	2	sholl_intersections	male	naive	sholl
68	1	sholl_intersections	male	naive	sholl
69	1	sholl_intersections	male	naive	sholl
70	1	sholl_intersections	male	naive	sholl
71	1	sholl_intersections	male	naive	sholl
72	2	sholl_intersections	male	naive	sholl
73	3	sholl_intersections	male	naive	sholl
74	2	sholl_intersections	male	naive	sholl
75	2	sholl_intersections	male	naive	sholl
76	3	sholl_intersections	male	naive	sholl
77	3	sholl_intersections	male	naive	sholl
78	4	sholl_intersections	male	naive	sholl
79	3	sholl_intersections	male	naive	sholl
80	3	sholl_intersections	male	naive	sholl
81	1	sholl_intersections	male	naive	sholl
82	1	sholl_intersections	male	naive	sholl
83	1	sholl_intersections	male	naive	sholl
84	2	sholl_intersections	male	naive	sholl
85	2	sholl_intersections	male	naive	sholl
86	4	sholl_intersections	male	naive	sholl
87	1	sholl_intersections	male	naive	sholl
88	1	sholl_intersections	male	naive	sholl
89	0	sholl_intersections	male	naive	sholl
0	0	sholl_intersections	male	naive	sholl
1	4	sholl_intersections	male	naive	sholl
2	5	sholl_intersections	male	naive	sholl
3	9	sholl_intersections	male	naive	sholl
4	9	sholl_intersections	male	naive	sholl
5	9	sholl_intersections	male	naive	sholl
6	8	sholl_intersections	male	naive	sholl
7	8	sholl_intersections	male	naive	sholl
8	6	sholl_intersections	male	naive	sholl
9	7	sholl_intersections	male	naive	sholl
10	9	sholl_intersections	male	naive	sholl
11	10	sholl_intersections	male	naive	sholl
12	11	sholl_intersections	male	naive	sholl
13	13	sholl_intersections	male	naive	sholl
14	13	sholl_intersections	male	naive	sholl
15	12	sholl_intersections	male	naive	sholl
16	15	sholl_intersections	male	naive	sholl
17	13	sholl_intersections	male	naive	sholl
18	11	sholl_intersections	male	naive	sholl
19	14	sholl_intersections	male	naive	sholl
20	11	sholl_intersections	male	naive	sholl
21	16	sholl_intersections	male	naive	sholl
22	15	sholl_intersections	male	naive	sholl
23	18	sholl_intersections	male	naive	sholl
24	10	sholl_intersections	male	naive	sholl
25	9	sholl_intersections	male	naive	sholl
26	12	sholl_intersections	male	naive	sholl
27	12	sholl_intersections	male	naive	sholl
28	10	sholl_intersections	male	naive	sholl
29	14	sholl_intersections	male	naive	sholl
30	15	sholl_intersections	male	naive	sholl
31	14	sholl_intersections	male	naive	sholl
32	14	sholl_intersections	male	naive	sholl
33	12	sholl_intersections	male	naive	sholl
34	10	sholl_intersections	male	naive	sholl
35	10	sholl_intersections	male	naive	sholl
36	11	sholl_intersections	male	naive	sholl
37	13	sholl_intersections	male	naive	sholl
38	8	sholl_intersections	male	naive	sholl
39	8	sholl_intersections	male	naive	sholl
40	6	sholl_intersections	male	naive	sholl
41	10	sholl_intersections	male	naive	sholl
42	9	sholl_intersections	male	naive	sholl
43	9	sholl_intersections	male	naive	sholl
44	7	sholl_intersections	male	naive	sholl
45	7	sholl_intersections	male	naive	sholl
46	7	sholl_intersections	male	naive	sholl
47	7	sholl_intersections	male	naive	sholl
48	8	sholl_intersections	male	naive	sholl
49	7	sholl_intersections	male	naive	sholl
50	8	sholl_intersections	male	naive	sholl
51	8	sholl_intersections	male	naive	sholl
52	5	sholl_intersections	male	naive	sholl
53	5	sholl_intersections	male	naive	sholl
54	6	sholl_intersections	male	naive	sholl
55	6	sholl_intersections	male	naive	sholl
56	6	sholl_intersections	male	naive	sholl
57	5	sholl_intersections	male	naive	sholl
58	3	sholl_intersections	male	naive	sholl
59	3	sholl_intersections	male	naive	sholl
60	2	sholl_intersections	male	naive	sholl
61	2	sholl_intersections	male	naive	sholl
62	1	sholl_intersections	male	naive	sholl
63	1	sholl_intersections	male	naive	sholl
64	1	sholl_intersections	male	naive	sholl
65	1	sholl_intersections	male	naive	sholl
66	1	sholl_intersections	male	naive	sholl
67	1	sholl_intersections	male	naive	sholl
68	1	sholl_intersections	male	naive	sholl
69	1	sholl_intersections	male	naive	sholl
70	0	sholl_intersections	male	naive	sholl
0	0	sholl_intersections	male	d5	sholl
1	5	sholl_intersections	male	d5	sholl
2	6	sholl_intersections	male	d5	sholl
3	10	sholl_intersections	male	d5	sholl
4	13	sholl_intersections	male	d5	sholl
5	16	sholl_intersections	male	d5	sholl
6	18	sholl_intersections	male	d5	sholl
7	17	sholl_intersections	male	d5	sholl
8	17	sholl_intersections	male	d5	sholl
9	22	sholl_intersections	male	d5	sholl
10	26	sholl_intersections	male	d5	sholl
11	24	sholl_intersections	male	d5	sholl
12	24	sholl_intersections	male	d5	sholl
13	20	sholl_intersections	male	d5	sholl
14	16	sholl_intersections	male	d5	sholl
15	12	sholl_intersections	male	d5	sholl
16	11	sholl_intersections	male	d5	sholl
17	12	sholl_intersections	male	d5	sholl
18	9	sholl_intersections	male	d5	sholl
19	6	sholl_intersections	male	d5	sholl
20	4	sholl_intersections	male	d5	sholl
21	5	sholl_intersections	male	d5	sholl
22	8	sholl_intersections	male	d5	sholl
23	8	sholl_intersections	male	d5	sholl
24	7	sholl_intersections	male	d5	sholl
25	6	sholl_intersections	male	d5	sholl
26	5	sholl_intersections	male	d5	sholl
27	6	sholl_intersections	male	d5	sholl
28	5	sholl_intersections	male	d5	sholl
29	5	sholl_intersections	male	d5	sholl
30	3	sholl_intersections	male	d5	sholl
31	2	sholl_intersections	male	d5	sholl
32	2	sholl_intersections	male	d5	sholl
33	2	sholl_intersections	male	d5	sholl
34	2	sholl_intersections	male	d5	sholl
35	2	sholl_intersections	male	d5	sholl
36	1	sholl_intersections	male	d5	sholl
37	1	sholl_intersections	male	d5	sholl
38	1	sholl_intersections	male	d5	sholl
39	1	sholl_intersections	male	d5	sholl
40	0	sholl_intersections	male	d5	sholl
0	0	sholl_intersections	male	d5	sholl
1	2	sholl_intersections	male	d5	sholl
2	3	sholl_intersections	male	d5	sholl
3	5	sholl_intersections	male	d5	sholl
4	6	sholl_intersections	male	d5	sholl
5	7	sholl_intersections	male	d5	sholl
6	6	sholl_intersections	male	d5	sholl
7	8	sholl_intersections	male	d5	sholl
8	7	sholl_intersections	male	d5	sholl
9	7	sholl_intersections	male	d5	sholl
10	7	sholl_intersections	male	d5	sholl
11	7	sholl_intersections	male	d5	sholl
12	6	sholl_intersections	male	d5	sholl
13	7	sholl_intersections	male	d5	sholl
14	8	sholl_intersections	male	d5	sholl
15	10	sholl_intersections	male	d5	sholl
16	10	sholl_intersections	male	d5	sholl
17	8	sholl_intersections	male	d5	sholl
18	8	sholl_intersections	male	d5	sholl
19	8	sholl_intersections	male	d5	sholl
20	6	sholl_intersections	male	d5	sholl
21	5	sholl_intersections	male	d5	sholl
22	5	sholl_intersections	male	d5	sholl
23	5	sholl_intersections	male	d5	sholl
24	6	sholl_intersections	male	d5	sholl
25	5	sholl_intersections	male	d5	sholl
26	4	sholl_intersections	male	d5	sholl
27	4	sholl_intersections	male	d5	sholl
28	5	sholl_intersections	male	d5	sholl
29	4	sholl_intersections	male	d5	sholl
30	6	sholl_intersections	male	d5	sholl
31	6	sholl_intersections	male	d5	sholl
32	5	sholl_intersections	male	d5	sholl
33	4	sholl_intersections	male	d5	sholl
34	2	sholl_intersections	male	d5	sholl
35	2	sholl_intersections	male	d5	sholl
36	1	sholl_intersections	male	d5	sholl
37	1	sholl_intersections	male	d5	sholl
38	1	sholl_intersections	male	d5	sholl
39	1	sholl_intersections	male	d5	sholl
40	0	sholl_intersections	male	d5	sholl
0	0	sholl_intersections	fem	d5	sholl
1	6	sholl_intersections	fem	d5	sholl
2	7	sholl_intersections	fem	d5	sholl
3	10	sholl_intersections	fem	d5	sholl
4	10	sholl_intersections	fem	d5	sholl
5	10	sholl_intersections	fem	d5	sholl
6	12	sholl_intersections	fem	d5	sholl
7	13	sholl_intersections	fem	d5	sholl
8	13	sholl_intersections	fem	d5	sholl
9	14	sholl_intersections	fem	d5	sholl
10	18	sholl_intersections	fem	d5	sholl
11	17	sholl_intersections	fem	d5	sholl
12	20	sholl_intersections	fem	d5	sholl
13	18	sholl_intersections	fem	d5	sholl
14	17	sholl_intersections	fem	d5	sholl
15	16	sholl_intersections	fem	d5	sholl
16	19	sholl_intersections	fem	d5	sholl
17	15	sholl_intersections	fem	d5	sholl
18	16	sholl_intersections	fem	d5	sholl
19	19	sholl_intersections	fem	d5	sholl
20	15	sholl_intersections	fem	d5	sholl
21	14	sholl_intersections	fem	d5	sholl
22	13	sholl_intersections	fem	d5	sholl
23	12	sholl_intersections	fem	d5	sholl
24	10	sholl_intersections	fem	d5	sholl
25	12	sholl_intersections	fem	d5	sholl
26	11	sholl_intersections	fem	d5	sholl
27	8	sholl_intersections	fem	d5	sholl
28	7	sholl_intersections	fem	d5	sholl
29	6	sholl_intersections	fem	d5	sholl
30	4	sholl_intersections	fem	d5	sholl
31	4	sholl_intersections	fem	d5	sholl
32	2	sholl_intersections	fem	d5	sholl
33	2	sholl_intersections	fem	d5	sholl
34	2	sholl_intersections	fem	d5	sholl
35	2	sholl_intersections	fem	d5	sholl
36	1	sholl_intersections	fem	d5	sholl
37	1	sholl_intersections	fem	d5	sholl
38	1	sholl_intersections	fem	d5	sholl
39	0	sholl_intersections	fem	d5	sholl
0	0	sholl_intersections	male	naive	sholl
1	3	sholl_intersections	male	naive	sholl
2	3	sholl_intersections	male	naive	sholl
3	3	sholl_intersections	male	naive	sholl
4	3	sholl_intersections	male	naive	sholl
5	3	sholl_intersections	male	naive	sholl
6	7	sholl_intersections	male	naive	sholl
7	5	sholl_intersections	male	naive	sholl
8	7	sholl_intersections	male	naive	sholl
9	4	sholl_intersections	male	naive	sholl
10	3	sholl_intersections	male	naive	sholl
11	4	sholl_intersections	male	naive	sholl
12	4	sholl_intersections	male	naive	sholl
13	7	sholl_intersections	male	naive	sholl
14	9	sholl_intersections	male	naive	sholl
15	7	sholl_intersections	male	naive	sholl
16	7	sholl_intersections	male	naive	sholl
17	7	sholl_intersections	male	naive	sholl
18	7	sholl_intersections	male	naive	sholl
19	6	sholl_intersections	male	naive	sholl
20	5	sholl_intersections	male	naive	sholl
21	7	sholl_intersections	male	naive	sholl
22	9	sholl_intersections	male	naive	sholl
23	9	sholl_intersections	male	naive	sholl
24	9	sholl_intersections	male	naive	sholl
25	6	sholl_intersections	male	naive	sholl
26	7	sholl_intersections	male	naive	sholl
27	7	sholl_intersections	male	naive	sholl
28	7	sholl_intersections	male	naive	sholl
29	7	sholl_intersections	male	naive	sholl
30	6	sholl_intersections	male	naive	sholl
31	7	sholl_intersections	male	naive	sholl
32	9	sholl_intersections	male	naive	sholl
33	9	sholl_intersections	male	naive	sholl
34	9	sholl_intersections	male	naive	sholl
35	7	sholl_intersections	male	naive	sholl
36	7	sholl_intersections	male	naive	sholl
37	6	sholl_intersections	male	naive	sholl
38	6	sholl_intersections	male	naive	sholl
39	7	sholl_intersections	male	naive	sholl
40	8	sholl_intersections	male	naive	sholl
41	7	sholl_intersections	male	naive	sholl
42	7	sholl_intersections	male	naive	sholl
43	9	sholl_intersections	male	naive	sholl
44	5	sholl_intersections	male	naive	sholl
45	4	sholl_intersections	male	naive	sholl
46	5	sholl_intersections	male	naive	sholl
47	5	sholl_intersections	male	naive	sholl
48	4	sholl_intersections	male	naive	sholl
49	2	sholl_intersections	male	naive	sholl
50	3	sholl_intersections	male	naive	sholl
51	3	sholl_intersections	male	naive	sholl
52	2	sholl_intersections	male	naive	sholl
53	2	sholl_intersections	male	naive	sholl
54	2	sholl_intersections	male	naive	sholl
55	4	sholl_intersections	male	naive	sholl
56	3	sholl_intersections	male	naive	sholl
57	4	sholl_intersections	male	naive	sholl
58	3	sholl_intersections	male	naive	sholl
59	3	sholl_intersections	male	naive	sholl
60	3	sholl_intersections	male	naive	sholl
61	3	sholl_intersections	male	naive	sholl
62	3	sholl_intersections	male	naive	sholl
63	3	sholl_intersections	male	naive	sholl
64	2	sholl_intersections	male	naive	sholl
65	3	sholl_intersections	male	naive	sholl
66	3	sholl_intersections	male	naive	sholl
67	3	sholl_intersections	male	naive	sholl
68	0	sholl_intersections	male	naive	sholl
0	0	sholl_intersections	male	d5	sholl
1	5	sholl_intersections	male	d5	sholl
2	7	sholl_intersections	male	d5	sholl
3	9	sholl_intersections	male	d5	sholl
4	10	sholl_intersections	male	d5	sholl
5	11	sholl_intersections	male	d5	sholl
6	12	sholl_intersections	male	d5	sholl
7	13	sholl_intersections	male	d5	sholl
8	10	sholl_intersections	male	d5	sholl
9	12	sholl_intersections	male	d5	sholl
10	12	sholl_intersections	male	d5	sholl
11	10	sholl_intersections	male	d5	sholl
12	10	sholl_intersections	male	d5	sholl
13	7	sholl_intersections	male	d5	sholl
14	6	sholl_intersections	male	d5	sholl
15	5	sholl_intersections	male	d5	sholl
16	4	sholl_intersections	male	d5	sholl
17	3	sholl_intersections	male	d5	sholl
18	4	sholl_intersections	male	d5	sholl
19	3	sholl_intersections	male	d5	sholl
20	1	sholl_intersections	male	d5	sholl
21	1	sholl_intersections	male	d5	sholl
22	1	sholl_intersections	male	d5	sholl
23	1	sholl_intersections	male	d5	sholl
24	1	sholl_intersections	male	d5	sholl
25	1	sholl_intersections	male	d5	sholl
26	0	sholl_intersections	male	d5	sholl
0	0	sholl_intersections	fem	d5	sholl
1	2	sholl_intersections	fem	d5	sholl
2	2	sholl_intersections	fem	d5	sholl
3	2	sholl_intersections	fem	d5	sholl
4	3	sholl_intersections	fem	d5	sholl
5	3	sholl_intersections	fem	d5	sholl
6	3	sholl_intersections	fem	d5	sholl
7	5	sholl_intersections	fem	d5	sholl
8	9	sholl_intersections	fem	d5	sholl
9	9	sholl_intersections	fem	d5	sholl
10	11	sholl_intersections	fem	d5	sholl
11	15	sholl_intersections	fem	d5	sholl
12	14	sholl_intersections	fem	d5	sholl
13	14	sholl_intersections	fem	d5	sholl
14	18	sholl_intersections	fem	d5	sholl
15	20	sholl_intersections	fem	d5	sholl
16	19	sholl_intersections	fem	d5	sholl
17	15	sholl_intersections	fem	d5	sholl
18	15	sholl_intersections	fem	d5	sholl
19	14	sholl_intersections	fem	d5	sholl
20	14	sholl_intersections	fem	d5	sholl
21	13	sholl_intersections	fem	d5	sholl
22	10	sholl_intersections	fem	d5	sholl
23	11	sholl_intersections	fem	d5	sholl
24	9	sholl_intersections	fem	d5	sholl
25	10	sholl_intersections	fem	d5	sholl
26	11	sholl_intersections	fem	d5	sholl
27	11	sholl_intersections	fem	d5	sholl
28	10	sholl_intersections	fem	d5	sholl
29	8	sholl_intersections	fem	d5	sholl
30	10	sholl_intersections	fem	d5	sholl
31	8	sholl_intersections	fem	d5	sholl
32	9	sholl_intersections	fem	d5	sholl
33	10	sholl_intersections	fem	d5	sholl
34	9	sholl_intersections	fem	d5	sholl
35	8	sholl_intersections	fem	d5	sholl
36	8	sholl_intersections	fem	d5	sholl
37	6	sholl_intersections	fem	d5	sholl
38	3	sholl_intersections	fem	d5	sholl
39	3	sholl_intersections	fem	d5	sholl
40	3	sholl_intersections	fem	d5	sholl
41	2	sholl_intersections	fem	d5	sholl
42	2	sholl_intersections	fem	d5	sholl
43	2	sholl_intersections	fem	d5	sholl
44	2	sholl_intersections	fem	d5	sholl
45	2	sholl_intersections	fem	d5	sholl
46	2	sholl_intersections	fem	d5	sholl
47	1	sholl_intersections	fem	d5	sholl
48	0	sholl_intersections	fem	d5	sholl
0	0	sholl_intersections	male	naive	sholl
1	0	sholl_intersections	male	naive	sholl
0	0	sholl_intersections	male	naive	sholl
1	4	sholl_intersections	male	naive	sholl
2	5	sholl_intersections	male	naive	sholl
3	6	sholl_intersections	male	naive	sholl
4	6	sholl_intersections	male	naive	sholl
5	6	sholl_intersections	male	naive	sholl
6	7	sholl_intersections	male	naive	sholl
7	7	sholl_intersections	male	naive	sholl
8	6	sholl_intersections	male	naive	sholl
9	8	sholl_intersections	male	naive	sholl
10	7	sholl_intersections	male	naive	sholl
11	7	sholl_intersections	male	naive	sholl
12	7	sholl_intersections	male	naive	sholl
13	11	sholl_intersections	male	naive	sholl
14	11	sholl_intersections	male	naive	sholl
15	12	sholl_intersections	male	naive	sholl
16	13	sholl_intersections	male	naive	sholl
17	14	sholl_intersections	male	naive	sholl
18	16	sholl_intersections	male	naive	sholl
19	15	sholl_intersections	male	naive	sholl
20	14	sholl_intersections	male	naive	sholl
21	20	sholl_intersections	male	naive	sholl
22	14	sholl_intersections	male	naive	sholl
23	14	sholl_intersections	male	naive	sholl
24	14	sholl_intersections	male	naive	sholl
25	13	sholl_intersections	male	naive	sholl
26	15	sholl_intersections	male	naive	sholl
27	13	sholl_intersections	male	naive	sholl
28	15	sholl_intersections	male	naive	sholl
29	11	sholl_intersections	male	naive	sholl
30	15	sholl_intersections	male	naive	sholl
31	16	sholl_intersections	male	naive	sholl
32	17	sholl_intersections	male	naive	sholl
33	15	sholl_intersections	male	naive	sholl
34	13	sholl_intersections	male	naive	sholl
35	15	sholl_intersections	male	naive	sholl
36	11	sholl_intersections	male	naive	sholl
37	13	sholl_intersections	male	naive	sholl
38	16	sholl_intersections	male	naive	sholl
39	14	sholl_intersections	male	naive	sholl
40	11	sholl_intersections	male	naive	sholl
41	13	sholl_intersections	male	naive	sholl
42	11	sholl_intersections	male	naive	sholl
43	11	sholl_intersections	male	naive	sholl
44	10	sholl_intersections	male	naive	sholl
45	10	sholl_intersections	male	naive	sholl
46	11	sholl_intersections	male	naive	sholl
47	7	sholl_intersections	male	naive	sholl
48	7	sholl_intersections	male	naive	sholl
49	8	sholl_intersections	male	naive	sholl
50	7	sholl_intersections	male	naive	sholl
51	7	sholl_intersections	male	naive	sholl
52	11	sholl_intersections	male	naive	sholl
53	9	sholl_intersections	male	naive	sholl
54	10	sholl_intersections	male	naive	sholl
55	7	sholl_intersections	male	naive	sholl
56	7	sholl_intersections	male	naive	sholl
57	8	sholl_intersections	male	naive	sholl
58	8	sholl_intersections	male	naive	sholl
59	11	sholl_intersections	male	naive	sholl
60	12	sholl_intersections	male	naive	sholl
61	13	sholl_intersections	male	naive	sholl
62	9	sholl_intersections	male	naive	sholl
63	7	sholl_intersections	male	naive	sholl
64	7	sholl_intersections	male	naive	sholl
65	5	sholl_intersections	male	naive	sholl
66	4	sholl_intersections	male	naive	sholl
67	4	sholl_intersections	male	naive	sholl
68	4	sholl_intersections	male	naive	sholl
69	3	sholl_intersections	male	naive	sholl
70	2	sholl_intersections	male	naive	sholl
71	1	sholl_intersections	male	naive	sholl
72	1	sholl_intersections	male	naive	sholl
73	1	sholl_intersections	male	naive	sholl
74	1	sholl_intersections	male	naive	sholl
75	1	sholl_intersections	male	naive	sholl
76	0	sholl_intersections	male	naive	sholl
0	0	sholl_intersections	fem	d5	sholl
1	4	sholl_intersections	fem	d5	sholl
2	12	sholl_intersections	fem	d5	sholl
3	15	sholl_intersections	fem	d5	sholl
4	19	sholl_intersections	fem	d5	sholl
5	20	sholl_intersections	fem	d5	sholl
6	20	sholl_intersections	fem	d5	sholl
7	21	sholl_intersections	fem	d5	sholl
8	22	sholl_intersections	fem	d5	sholl
9	22	sholl_intersections	fem	d5	sholl
10	20	sholl_intersections	fem	d5	sholl
11	19	sholl_intersections	fem	d5	sholl
12	20	sholl_intersections	fem	d5	sholl
13	17	sholl_intersections	fem	d5	sholl
14	13	sholl_intersections	fem	d5	sholl
15	12	sholl_intersections	fem	d5	sholl
16	14	sholl_intersections	fem	d5	sholl
17	15	sholl_intersections	fem	d5	sholl
18	12	sholl_intersections	fem	d5	sholl
19	11	sholl_intersections	fem	d5	sholl
20	11	sholl_intersections	fem	d5	sholl
21	14	sholl_intersections	fem	d5	sholl
22	7	sholl_intersections	fem	d5	sholl
23	8	sholl_intersections	fem	d5	sholl
24	3	sholl_intersections	fem	d5	sholl
25	2	sholl_intersections	fem	d5	sholl
26	2	sholl_intersections	fem	d5	sholl
27	2	sholl_intersections	fem	d5	sholl
28	2	sholl_intersections	fem	d5	sholl
29	1	sholl_intersections	fem	d5	sholl
30	0	sholl_intersections	fem	d5	sholl
0	0	sholl_intersections	fem	d5	sholl
1	4	sholl_intersections	fem	d5	sholl
2	6	sholl_intersections	fem	d5	sholl
3	7	sholl_intersections	fem	d5	sholl
4	8	sholl_intersections	fem	d5	sholl
5	9	sholl_intersections	fem	d5	sholl
6	10	sholl_intersections	fem	d5	sholl
7	12	sholl_intersections	fem	d5	sholl
8	13	sholl_intersections	fem	d5	sholl
9	15	sholl_intersections	fem	d5	sholl
10	17	sholl_intersections	fem	d5	sholl
11	21	sholl_intersections	fem	d5	sholl
12	22	sholl_intersections	fem	d5	sholl
13	21	sholl_intersections	fem	d5	sholl
14	13	sholl_intersections	fem	d5	sholl
15	17	sholl_intersections	fem	d5	sholl
16	16	sholl_intersections	fem	d5	sholl
17	19	sholl_intersections	fem	d5	sholl
18	11	sholl_intersections	fem	d5	sholl
19	11	sholl_intersections	fem	d5	sholl
20	15	sholl_intersections	fem	d5	sholl
21	14	sholl_intersections	fem	d5	sholl
22	12	sholl_intersections	fem	d5	sholl
23	13	sholl_intersections	fem	d5	sholl
24	10	sholl_intersections	fem	d5	sholl
25	8	sholl_intersections	fem	d5	sholl
26	8	sholl_intersections	fem	d5	sholl
27	2	sholl_intersections	fem	d5	sholl
28	1	sholl_intersections	fem	d5	sholl
29	1	sholl_intersections	fem	d5	sholl
30	0	sholl_intersections	fem	d5	sholl
0	0	sholl_intersections	male	d5	sholl
1	4	sholl_intersections	male	d5	sholl
2	5	sholl_intersections	male	d5	sholl
3	5	sholl_intersections	male	d5	sholl
4	6	sholl_intersections	male	d5	sholl
5	8	sholl_intersections	male	d5	sholl
6	9	sholl_intersections	male	d5	sholl
7	10	sholl_intersections	male	d5	sholl
8	10	sholl_intersections	male	d5	sholl
9	11	sholl_intersections	male	d5	sholl
10	12	sholl_intersections	male	d5	sholl
11	15	sholl_intersections	male	d5	sholl
12	13	sholl_intersections	male	d5	sholl
13	12	sholl_intersections	male	d5	sholl
14	13	sholl_intersections	male	d5	sholl
15	12	sholl_intersections	male	d5	sholl
16	14	sholl_intersections	male	d5	sholl
17	13	sholl_intersections	male	d5	sholl
18	19	sholl_intersections	male	d5	sholl
19	13	sholl_intersections	male	d5	sholl
20	10	sholl_intersections	male	d5	sholl
21	9	sholl_intersections	male	d5	sholl
22	13	sholl_intersections	male	d5	sholl
23	9	sholl_intersections	male	d5	sholl
24	11	sholl_intersections	male	d5	sholl
25	7	sholl_intersections	male	d5	sholl
26	4	sholl_intersections	male	d5	sholl
27	4	sholl_intersections	male	d5	sholl
28	5	sholl_intersections	male	d5	sholl
29	3	sholl_intersections	male	d5	sholl
30	4	sholl_intersections	male	d5	sholl
31	2	sholl_intersections	male	d5	sholl
32	2	sholl_intersections	male	d5	sholl
33	2	sholl_intersections	male	d5	sholl
34	2	sholl_intersections	male	d5	sholl
35	5	sholl_intersections	male	d5	sholl
36	4	sholl_intersections	male	d5	sholl
37	3	sholl_intersections	male	d5	sholl
38	3	sholl_intersections	male	d5	sholl
39	3	sholl_intersections	male	d5	sholl
40	3	sholl_intersections	male	d5	sholl
41	2	sholl_intersections	male	d5	sholl
42	1	sholl_intersections	male	d5	sholl
43	1	sholl_intersections	male	d5	sholl
44	1	sholl_intersections	male	d5	sholl
45	1	sholl_intersections	male	d5	sholl
46	2	sholl_intersections	male	d5	sholl
47	2	sholl_intersections	male	d5	sholl
48	1	sholl_intersections	male	d5	sholl
49	0	sholl_intersections	male	d5	sholl
0	0	sholl_intersections	fem	d5	sholl
1	6	sholl_intersections	fem	d5	sholl
2	6	sholl_intersections	fem	d5	sholl
[truncated: 96 more rows]
